# Supplementary material for: Analysis of HubP-dependent cell pole protein targeting in Vibrio cholerae uncovers novel motility regulators
Source: PLoS Genet. 2022 Jan 12;18(1):e1009991. doi: 10.1371/journal.pgen.1009991 (PMC8789113; doi:10.1371/journal.pgen.1009991)
Supplement: S1 Data — (XLSX) [file pgen.1009991.s005.xlsx]

## Sheet: FIG1B
locus tag	HubP-/HubP+ value (log2)
VC0003	0.861637
VC0004	1.06001
VC0010	0.97246
VC0018	0.865324
VC0021	0.867777
VC0034	1.0399
VC0043	0.937433
VC0044	1.03111
VC0046	0.8624
VC0067	0.887776
VC0078	0.946905
VC0082	0.871058
VC0083	1.09968
VC0084	1.23828
VC0085	1.20105
VC0086	1.099
VC0089	1.10648
VC0093	1.25912
VC0105	0.863867
VC0111	1.02679
VC0112	1.14027
VC0117	1.29278
VC0118	1.26001
VC0120	0.864988
VC0123	0.879979
VC0132	1.14339
VC0134	0.920162
VC0142	0.861431
VC0147	1.0077
VC0148	0.9635
VC0149	1.05151
VC0156	1.13196
VC0162	0.918997
VC0163	1.43148
VC0164	1.11975
VC0165	1.02978
VC0171	0.837557
VC0174	0.688716
VC0178	0.974234
VC0178	0.974138
VC0188	0.782326
VC0199	1.10625
VC0200	1.10756
VC0201	0.984468
VC0209	1.08416
VC0212	1.19708
VC0213	1.29652
VC0216	0.61492
VC0218	0.922919
VC0219	0.937861
VC0223	0.899002
VC0224	0.984833
VC0228	1.10279
VC0234	1.18805
VC0235	1.18124
VC0236	1.04912
VC0238	1.11859
VC0239	0.959717
VC0240	0.879361
VC0241	0.936139
VC0242	0.829342
VC0243	0.956116
VC0244	0.833524
VC0245	1.11576
VC0246	1.02434
VC0247	1.18507
VC0249	0.860346
VC0250	0.874133
VC0251	0.935626
VC0252	0.954947
VC0259	0.961196
VC0260	1.17174
VC0269	1.108
VC0273	0.978717
VC0280	1.57702
VC0281	1.2857
VC0282	0.846832
VC0296	1.04985
VC0298	1.16423
VC0305	1.28105
VC0306	1.21801
VC0307	0.876985
VC0309	1.12398
VC0323	1.04914
VC0324	1.06389
VC0325	1.02559
VC0326	0.908728
VC0327	1.04464
VC0328	0.85135
VC0329	0.915639
VC0332	0.964234
VC0335	1.0073
VC0336	0.925656
VC0339	1.21953
VC0344	1.08769
VC0347	1.06946
VC0348	0.842861
VC0349	1.1103
VC0350	1.12346
VC0354	1.23847
VC0359	1.10315
VC0360	0.982785
VC0361	0.999364
VC0362	0.971683
VC0366	0.976438
VC0368	1.19109
VC0369	0.9933
VC0372	0.87235
VC0374	0.957021
VC0377	0.823251
VC0381	1.0108
VC0389	1.19909
VC0395	0.994516
VC0397	0.807707
VC0400	1.04065
VC0402	1.07114
VC0408	1.30699
VC0409	0.927509
VC0415	1.01921
VC0430	0.969423
VC0432	1.04492
VC0435	0.863482
VC0436	0.942499
VC0437	1.00355
VC0443	1.01029
VC0445	0.963082
VC0446	0.962592
VC0447	1.0352
VC0449	0.68442
VC0454	1.0454
VC0459	1.24587
VC0468	0.805169
VC0469	0.933715
VC0472	0.942884
VC0475	1.67549
VC0477	1.26324
VC0478	0.931266
VC0480	1.1935
VC0483	1.15024
VC0485	1.10471
VC0487	0.925703
VC0512	0.564721
VC0514	0.766547
VC0517	1.06241
VC0520	0.924163
VC0522	0.995757
VC0533	1.12162
VC0538	1.07659
VC0543	0.888228
VC0545	1.06603
VC0550	0.752918
VC0557	0.86743
VC0558	1.31906
VC0560	0.886604
VC0561	0.916534
VC0564	0.993469
VC0565	1.32798
VC0566	0.914591
VC0567	1.38925
VC0570	1.10282
VC0571	0.933055
VC0573	1.07698
VC0575	1.00953
VC0576	0.851213
VC0578	0.978596
VC0581	0.998059
VC0591	1.09422
VC0592	1.12962
VC0594	0.997565
VC0596	0.935835
VC0602	0.98392
VC0604	1.0957
VC0608	0.861706
VC0626	0.875984
VC0631	0.878639
VC0632	0.655642
VC0633	1.45802
VC0635	0.908445
VC0637	1.17073
VC0639	0.999072
VC0643	0.876625
VC0646	1.09085
VC0647	1.15335
VC0648	0.913877
VC0659	1.24038
VC0663	0.915384
VC0664	0.962919
VC0678	0.609181
VC0679	0.938735
VC0682	0.89287
VC0698	0.98535
VC0706	0.945352
VC0708	1.0109
VC0709	0.761235
VC0711	0.779123
VC0717	1.09031
VC0731	0.789036
VC0737	0.595821
VC0741	0.890995
VC0742	1.04819
VC0744	1.12959
VC0745	0.730885
VC0748	0.896866
VC0749	0.726814
VC0752	0.983683
VC0753	1.00097
VC0755	0.889813
VC0756	0.947312
VC0759	0.952168
VC0760	0.845116
VC0762	0.987993
VC0763	0.954895
VC0768	1.02432
VC0770	1.06324
VC0806	0.88298
VC0824	0.96734
VC0826	1.47377
VC0827	1.17333
VC0828	1.22842
VC0848	1.58572
VC0854	1.05536
VC0855	0.975767
VC0856	1.01238
VC0875	0.948296
VC0888	1.06279
VC0889	1.23349
VC0892	1.04539
VC0893	1.0801
VC0905	1.01534
VC0910	1.10896
VC0911	0.940476
VC0913	0.995926
VC0928	0.440751
VC0941	1.00455
VC0945	0.990706
VC0947	1.01996
VC0948	1.1635
VC0954	0.99846
VC0956	1.06469
VC0959	1.09504
VC0962	1.02956
VC0963	0.969138
VC0964	1.24885
VC0965	1.08403
VC0966	1.08422
VC0968	0.906938
VC0970	1.12
VC0972	1.03004
VC0976	1.05889
VC0980	0.583332
VC0985	0.927236
VC0986	0.831401
VC0988	1.27651
VC0995	1.00431
VC0997	1.07034
VC0998	0.322045
VC1000	1.19541
VC1002	1.12957
VC1008	0.981361
VC1010	0.969199
VC1015	1.07046
VC1021	0.868331
VC1022	1.0346
VC1036	0.879279
VC1038	1.04529
VC1039	1.10265
VC1043	1.18492
VC1046	1.04745
VC1055	0.957496
VC1060	1.23945
VC1064	0.931368
VC1077	1.41926
VC1091	0.992887
VC1097	0.940484
VC1098	0.924322
VC1110	0.868375
VC1117	1.06462
VC1126	0.935262
VC1127	1.29494
VC1128	0.878967
VC1130	1.07271
VC1141	1.04125
VC1146	0.961651
VC1154	1.13693
VC1158	1.18718
VC1159	1.1685
VC1166	0.953953
VC1182	1.05778
VC1188	0.949944
VC1189	1.17662
VC1195	0.921295
VC1197	1.02498
VC1209	0.896256
VC1210	0.31628
VC1219	0.945151
VC1220	0.89543
VC1231	1.17348
VC1248	0.700005
VC1255	0.80274
VC1256	0.858378
VC1257	0.985648
VC1258	0.960862
VC1264	0.876087
VC1265	0.922377
VC1266	0.813594
VC1272	1.13776
VC1287	1.16371
VC1288	1.00593
VC1289	0.565556
VC1293	0.677584
VC1297	0.888177
VC1298	0.732575
VC1300	0.967712
VC1301	0.920359
VC1304	1.05871
VC1312	1.15117
VC1313	0.582838
VC1317	0.946913
VC1318	1.09708
VC1321	1.06066
VC1325	0.869126
VC1329	0.976475
VC1334	1.12694
VC1334	0.522934
VC1343	1.34282
VC1349	0.589326
VC1362	0.590626
VC1374	0.880092
VC1375	0.985317
VC1380	0.351566
VC1384	1.66171
VC1406	0.562593
VC1409	1.15285
VC1410	1.03882
VC1414	1.21417
VC1423	1.04403
VC1424	1.06663
VC1425	0.914933
VC1427	0.972991
VC1428	0.998745
VC1434	0.919429
VC1439	1.23257
VC1441	1.09872
VC1447	1.08899
VC1451	0.866716
VC1483	0.956293
VC1485	0.962208
VC1491	1.33218
VC1492	0.895622
VC1494	0.926542
VC1497	1.01125
VC1520	0.848021
VC1523	0.888681
VC1532	1.19804
VC1547	1.013
VC1548	1.43346
VC1558	1.00742
VC1563	1.08855
VC1577	1.22837
VC1578	1.29751
VC1579	0.936664
VC1591	0.854827
VC1602	0.577177
VC1607	1.18741
VC1640	0.854605
VC1649	1.16621
VC1658	0.646928
VC1663	0.806315
VC1681	1.18838
VC1684	0.901005
VC1687	1.30493
VC1703	0.98957
VC1711	0.89745
VC1718	1.13977
VC1726	1.00175
VC1738	0.968297
VC1754	1.15073
VC1755	1.03334
VC1756	0.985983
VC1757	1.13427
VC1779	1.26871
VC1821	1.02196
VC1826	1.00643
VC1827	1.19097
VC1833	0.800984
VC1834	0.975426
VC1835	1.13027
VC1836	0.994941
VC1837	0.829816
VC1838	0.938174
VC1839	0.898849
VC1844	0.935797
VC1848	1.04753
VC1849	0.898226
VC1853	0.864374
VC1854	1.02747
VC1859	0.800794
VC1860	0.991917
VC1866	1.05156
VC1868	0.717978
VC1871	0.968927
VC1876	1.12519
VC1878	1.11382
VC1887	0.901348
VC1890	1.47155
VC1894	1.03866
VC1895	0.87283
VC1897	1.27945
VC1898	0.591265
VC1901	1.16665
VC1903	1.09813
VC1905	0.852128
VC1909	0.557841
VC1913	1.51214
VC1915	1.00415
VC1918	1.05742
VC1921	0.94596
VC1923	0.8586
VC1929	1.60694
VC1942	1.00759
VC1950	1.25745
VC1951	1.27085
VC1956	0.90194
VC1964	1.32909
VC1966	0.96118
VC1973	1.13363
VC1985	1.17327
VC1994	1.05803
VC2000	1.18711
VC2001	0.809619
VC2004	1.03344
VC2006	0.566041
VC2013	1.22591
VC2019	0.943307
VC2020	1.1735
VC2021	0.977293
VC2022	1.03333
VC2023	1.02943
VC2024	1.08595
VC2024	1.08586
VC2025	0.835826
VC2030	1.17069
VC2033	1.15521
VC2041	1.07146
VC2044	0.879377
VC2045	0.957023
VC2052	1.1194
VC2058	1.32942
VC2059	0.522442
VC2060	0.613339
VC2061	0.469275
VC2062	0.758936
VC2063	0.611497
VC2064	0.58993
VC2065	0.702548
VC2067	0.643544
VC2068	1.29889
VC2069	1.50207
VC2074	0.859242
VC2084	1.07993
VC2085	1.08752
VC2086	1.1011
VC2087	1.07677
VC2088	0.965206
VC2089	1.11716
VC2092	1.09064
VC2095	0.955037
VC2099	0.98316
VC2106	0.850668
VC2107	0.778796
VC2125	1.01796
VC2126	0.969749
VC2127	0.915567
VC2130	0.972479
VC2131	1.14752
VC2132	1.32034
VC2133	1.21005
VC2141	1.03854
VC2142	1.40294
VC2143	1.90148
VC2145	1.04468
VC2156	0.936739
VC2160	0.903513
VC2161	0.751405
VC2166	1.03623
VC2168	0.98233
VC2174	0.991381
VC2181	1.01229
VC2183	0.976233
VC2185	0.97004
VC2187	2.08719
VC2188	1.44023
VC2193	0.994459
VC2194	1.0036
VC2197	1.29886
VC2198	1.04473
VC2202	0.564982
VC2206	0.951517
VC2207	0.921575
VC2208	0.949872
VC2213	1.17693
VC2214	0.891622
VC2225	1.02555
VC2230	0.873837
VC2232	0.543635
VC2236	0.936054
VC2244	1.16949
VC2248	0.903678
VC2249	0.844777
VC2251	0.917797
VC2252	0.905822
VC2257	0.993235
VC2258	0.863242
VC2259	0.945443
VC2260	0.919967
VC2267	0.928732
VC2268	0.74287
VC2270	0.890363
VC2277	1.01951
VC2279	1.0354
VC2289	1.11354
VC2290	1.07229
VC2291	0.940954
VC2293	1.15847
VC2295	1.07351
VC2298	0.946875
VC2299	0.985775
VC2305	1.0582
VC2312	1.09558
VC2329	0.784911
VC2333	0.899427
VC2342	0.965854
VC2346	1.31467
VC2347	0.926919
VC2350	0.941209
VC2352	1.3862
VC2361	0.82478
VC2368	1.07734
VC2378	0.862295
VC2379	0.891415
VC2389	0.66255
VC2390	0.788262
VC2394	1.03219
VC2397	0.967865
VC2398	1.04524
VC2399	1.09772
VC2400	0.955533
VC2405	0.864556
VC2407	0.910776
VC2408	0.997098
VC2412	0.902563
VC2413	0.864048
VC2414	0.869833
VC2416	0.821868
VC2418	1.04831
VC2436	1.1026
VC2439	0.583488
VC2440	1.12887
VC2441	1.0669
VC2442	1.1633
VC2443	1.05821
VC2447	1.19722
VC2448	0.887126
VC2458	0.929172
VC2462	1.08165
VC2463	0.970983
VC2465	0.79278
VC2466	0.943706
VC2471	1.12233
VC2472	0.906333
VC2474	1.09249
VC2475	0.934444
VC2478	0.792291
VC2480	0.940547
VC2484	1.22059
VC2500	0.783518
VC2503	1.08577
VC2506	0.727427
VC2512	1.05952
VC2523	1.01425
VC2525	1.18032
VC2527	0.867143
VC2528	0.831918
VC2531	1.04153
VC2535	1.06601
VC2545	0.805941
VC2548	1.54363
VC2562	0.922673
VC2567	1.12599
VC2568	0.886518
VC2570	0.931243
VC2571	0.909112
VC2572	0.969717
VC2573	0.943756
VC2574	1.02331
VC2577	1.05909
VC2578	0.946059
VC2579	0.938141
VC2580	0.959946
VC2581	0.966117
VC2582	1.1582
VC2583	1.13991
VC2584	0.849328
VC2585	1.04094
VC2586	0.967465
VC2587	0.91875
VC2588	0.877914
VC2589	1.06592
VC2590	1.00583
VC2591	0.916459
VC2592	0.985821
VC2593	1.06535
VC2594	1.06155
VC2595	1.02326
VC2596	1.00785
VC2597	1.06722
VC2601	0.908973
VC2602	1.01998
VC2604	0.878114
VC2606	1.14552
VC2614	0.959168
VC2623	1.09888
VC2627	1.17653
VC2635	0.949045
VC2653	0.970658
VC2656	1.57294
VC2657	1.53831
VC2659	1.5853
VC2660	0.996404
VC2662	1.26464
VC2664	0.963067
VC2665	0.966067
VC2670	1.16686
VC2672	1.11518
VC2674	0.950762
VC2675	0.99064
VC2679	1.07442
VC2681	0.885735
VC2686	0.972512
VC2689	0.944603
VC2696	1.2213
VC2698	1.13172
VC2699	1.067
VC2706	0.885194
VC2720	0.837802
VC2733	1.17345
VC2736	0.955502
VC2738	0.955709
VC2739	1.26678
VC2744	0.91335
VC2746	1.0016
VC2751	0.902471
VC2762	0.931532
VC2763	1.06114
VC2764	1.04461
VC2765	1.05483
VC2766	1.01725
VC2767	0.969406
VC2768	1.17686
VC2769	1.24846
VC2770	1.23596
VCA0006	0.873001
VCA0008	0.97729
VCA0013	0.842245
VCA0014	0.749304
VCA0026	0.492462
VCA0031	0.996702
VCA0037	1.05653
VCA0047	1.08581
VCA0048	1.19316
VCA0053	1.01194
VCA0058	1.07373
VCA0059	1.32843
VCA0061	1.11494
VCA0068	0.608593
VCA0103	1.31535
VCA0128	0.85994
VCA0130	1.04927
VCA0131	0.944498
VCA0136	1.0679
VCA0137	1.0649
VCA0139	1.28385
VCA0161	1.17705
VCA0166	1.01678
VCA0175	1.04682
VCA0176	0.711637
VCA0183	0.897325
VCA0184	1.12338
VCA0189	0.617867
VCA0190	0.851389
VCA0192	0.868068
VCA0205	0.958613
VCA0213	1.28532
VCA0220	0.669636
VCA0227	1.02449
VCA0230	1.05486
VCA0235	0.743756
VCA0277	0.943603
VCA0287	0.966081
VCA0288	0.968478
VCA0289	1.05469
VCA0290	1.06783
VCA0308	0.926607
VCA0322	1.09603
VCA0344	1.376
VCA0405	0.903819
VCA0511	1.4082
VCA0514	0.940761
VCA0516	1.13402
VCA0518	1.11643
VCA0539	1.01455
VCA0540	1.05176
VCA0549	1.11021
VCA0563	1.5498
VCA0564	1.67954
VCA0566	1.01578
VCA0568	1.1139
VCA0573	0.991848
VCA0576	0.98718
VCA0594	0.997596
VCA0612	1.08779
VCA0623	1.01143
VCA0624	1.08771
VCA0652	0.953395
VCA0657	1.17419
VCA0658	0.532607
VCA0659	0.976578
VCA0661	1.03643
VCA0663	0.526153
VCA0678	1.09096
VCA0679	1.23184
VCA0680	1.37196
VCA0685	0.863887
VCA0717	1.03776
VCA0734	1.03651
VCA0741	0.92846
VCA0744	1.05048
VCA0747	1.00503
VCA0751	0.930788
VCA0752	0.897518
VCA0759	1.00107
VCA0773	0.501985
VCA0774	0.993836
VCA0784	0.996359
VCA0801	0.910888
VCA0802	1.04601
VCA0804	0.949373
VCA0805	0.968928
VCA0815	1.02404
VCA0817	0.873653
VCA0832	1.12451
VCA0836	0.858992
VCA0859	0.678784
VCA0862	1.06243
VCA0863	0.984645
VCA0864	0.68692
VCA0867	1.11963
VCA0886	0.89343
VCA0893	1.04932
VCA0898	0.870966
VCA0900	1.08004
VCA0906	0.537256
VCA0921	1.11417
VCA0923	0.662463
VCA0935	1.08116
VCA0944	0.920013
VCA0945	0.903333
VCA0946	0.953057
VCA0954	0.593126
VCA0974	0.561627
VCA1027	0.968936
VCA1028	1.16522
VCA1033	0.657587
VCA1034	0.627607
VCA1035	0.844955
VCA1039	0.9146
VCA1041	0.946839
VCA1048	0.343042
VCA1060	0.884143
VCA1063	0.951056
VCA1067	1.08048
VCA1069	0.637913
VCA1071	1.02907
VCA1073	1.31233
VCA1077	1.00197
VCA1080	1.11161
VCA1082	1.09111
VCA1083	0.782842
VCA1084	1.0192
VCA1113	0.786176

## Sheet: Fig2E
Strain / Expt	# of foci			Microscopy Fields º
		G (CFP)	R (YFP)	º1	º2	º3	º4	º5	º6	º7	º8	º9	º10	º11	º12	º13	º14
bEYY1943 Expt #1	Type 1	1	1	3	2	9	6	11	7	11	10	12	7	13	21	4	16
	Type 2	1	2	7	12	12	8	26	20	12	14	26	18	31	21	15	17
	Type 3	2	1	2	0	1	1	1	3	0	0	2	1	0	0	0	0
	Type 4	2	2	11	18	51	33	82	46	41	60	85	59	49	100	58	40
		G (CFP)	R (YFP)	º1	º2	º3	º4	º5	º6	º7	º8	º9
bEYY1943 Expt #2	Type 1	1	1	31	38	29	21	17	18	9	13	27
	Type 2	1	2	31	57	39	34	24	26	25	13	24
	Type 3	2	1	1	0	2	0	0	0	0	0	1
	Type 4	2	2	82	138	101	112	47	66	51	40	72
		G (CFP)	R (YFP)	º1	º2	º3	º4	º5	º6	º7
bEYY1943 Expt #3	Type 1	1	1	17	15	20	10	18	20	27
	Type 2	1	2	30	54	33	42	31	30	28
	Type 3	2	1	0	0	0	0	2	1	2
	Type 4	2	2	122	90	74	92	53	95	138
		G (CFP)	R (YFP)	º1	º2	º3	º4	º5	º6	º7	º8	º9	º10	º11	º12	º13
bEYY1944 Expt #1	Type 1	1	1	20	11	15	14	6	4	3	2	2	12	9	12	10
	Type 2	1	2	88	51	64	40	20	49	20	27	36	35	48	32	34
	Type 3	2	1	0	0	0	0	2	0	0	0	0	0	0	0	0
	Type 4	2	2	50	33	74	31	16	19	4	6	20	24	32	40	39
		G (CFP)	R (YFP)	º1	º2	º3	º4	º5	º6	º7	º8	º9	º10	º11	º12	º13	º14	º15
bEYY1944 Expt #2	Type 1	1	1	8	10	9	3	15	5	7	1	5	15	5	9	8	8	7
	Type 2	1	2	49	58	67	52	33	12	33	32	43	68	35	39	35	23	29
	Type 3	2	1	0	0	0	0	0	0	0	0	0	0	0	1	0	0	0
	Type 4	2	2	10	13	25	21	22	4	24	30	22	35	22	15	20	18	17
		G (YFP)	R (CFP)	º1	º2	º3	º4	º5	º6	º7	º8	º9	º10	º11
bEYY1995 Expt #1	Type 1	1	1	17	16	12	18	8	14	8	5	16	18	12
	Type 2	1	2	0	1	3	2	1	0	2	1	5	0	3
	Type 3	2	1	15	22	37	35	30	16	8	18	31	24	27
	Type 4	2	2	52	61	48	74	54	50	31	59	84	49	39
		G (CFP)	R (YFP)	º1	º2	º3	º4	º5	º6	º7	º8	º9	º10
bEYY1995 Expt #2	Type 1	1	1	22	18	22	5	10	7	6	3	4	15
	Type 2	1	2	81	50	64	21	14	13	14	19	17	12
	Type 3	2	1	3	10	6	0	2	2	2	0	0	1
	Type 4	2	2	185	108	136	34	20	33	26	20	15	22
		G (CFP)	R (YFP)	º1	º2	º3	º4	º5	º6	º7	º8
bEYY1996 Expt #1	Type 1	1	1	15	13	11	8	16	12	12	7
	Type 2	1	2	30	32	21	20	25	25	25	8
	Type 3	2	1	1	2	0	0	0	0	0	0
	Type 4	2	2	127	113	71	93	85	103	111	54
		G (CFP)	R (YFP)	º1	º2	º3	º4	º5	º6	º7	º8	º9	º10	º11	º12	º13	º14	º15	º16	º17
bEYY1996 Expt #2	Type 1	1	1	6	1	9	5	5	9	9	1	7	7	7	4	5	6	3	4	2
	Type 2	1	2	17	15	25	23	12	20	24	11	19	14	15	15	18	12	16	12	17
	Type 3	2	1	0	0	0	0	0	0	0	0	0	0	0	0	0	0	0	0	0
	Type 4	2	2	37	25	38	47	44	50	40	34	48	42	40	30	30	23	36	41	47

## Sheet: Fig3CD
Wild type (total tumble = 110)							YBB2011 (total tumble = 31)							bEYY1820 (total tumble = 0)							bEYY1821 (total tumble = 35)							bEYY1848 (total tumble = 76)							bEYY2055 (total tumble = 34)							bEYY2455 (total tumble = 14)							bEYY2465 (total tumble = 34)
Nr	TID	Points	Dur [sec]	Len [¬µm]	Speed		Nr	TID	Points	Dur [sec]	Len [¬µm]	speed		Nr	TID	Points	Dur [sec]	Len [¬µm]	Speed		Nr	TID	Points	Dur [sec]	Len [¬µm]	Speed		Nr	TID	Points	Dur [sec]	Len [¬µm]	Speed		Nr	TID	Points	Dur [sec]	Len [¬µm]	Speed		Nr	TID	Points	Dur [sec]	Len [¬µm]	Speed		Nr
1	1	262	9.696	549.252	56.6473		1	1	25	4.124	135.579	32.8756		1	1	60	2.192	164.234	74.9243		1	1	119	4.384	170.018	38.7815		1	1	42	1.523	81.042	53.2121		1	1	47	1.709	141.033	82.5237		1	1	41	6.39	152.227	23.8227		1
2	2	181	6.687	398.731	59.6278		2	2	32	2.34	71.098	30.3838		2	2	23	0.817	65.466	80.1297		2	2	81	2.972	88.622	29.819		2	2	111	4.087	195.727	47.8901		2	2	38	1.375	106.097	77.1615		2	2	31	5.238	81.558	15.5704		2
3	3	36	1.3	83.926	64.5585		3	3	19	2.675	64.45	24.0935		3	3	61	2.229	153.874	69.0328		3	3	135	4.978	133.202	26.7581		3	3	41	1.486	88.707	59.6952		3	3	60	2.192	178.951	81.6382		3	3	29	5.275	89.76	17.0161		3
4	4	63	2.303	140.157	60.8584		4	4	45	5.87	152.735	26.0196		4	4	48	1.746	116.951	66.9822		4	4	165	6.093	233.958	38.3978		4	4	15	0.52	31.802	61.1577		4	4	22	0.78	50.308	64.4974		4	4	19	2.823	66.132	23.4261		4
5	5	72	2.638	119.066	45.135		5	5	38	5.015	121.047	24.137		5	5	19	0.669	48.168	72		5	5	153	5.647	182.82	32.3747		5	5	127	4.681	279.793	59.7721		5	5	30	1.077	96.688	89.7753		5	5	28	4.83	82.319	17.0433		5
6	6	88	3.232	189.093	58.5065		6	6	52	7.467	147.511	19.7551		6	6	9	0.297	22.834	76.8822		6	6	73	2.675	84.449	31.5697		6	6	51	1.858	103.39	55.6459		6	6	39	1.412	122.874	87.0212		6	6	36	7.579	150.192	19.8169		6
7	7	68	2.489	143.239	57.5488		7	7	16	2.526	77	30.483		7	7	8	0.26	19.216	73.9077		7	7	38	1.375	52.925	38.4909		7	7	61	2.229	145.84	65.4284		7	7	30	1.077	83.436	77.4708		7	7	37	8.396	148.82	17.7251		7
8	8	80	2.935	172.981	58.9373		8	8	23	3.195	101.95	31.9092		8	8	12	0.409	32.51	79.4866		8	8	37	1.337	42.497	31.7853		8	8	124	4.569	285.225	62.4261		8	8	19	0.669	59.791	89.3737		8	8	17	2.043	55.514	27.1728		8
9	9	130	4.792	279.396	58.3047		9	9	20	4.272	89.364	20.9185		9	9	70	2.563	192.176	74.9809		9	9	89	3.269	107.841	32.989		9	9	213	7.876	462.411	58.7114		9	9	43	1.56	126.96	81.3846		9	9	30	5.312	108.843	20.49		9
10	10	58	2.118	105.575	49.8466		10	10	15	3.306	68.888	20.8373		10	10	44	1.597	120.932	75.7245		10	10	37	1.337	40.323	30.1593		10	10	43	1.56	91.427	58.6071		10	10	56	2.043	148.353	72.6153		10	10	28	6.538	138.307	21.1543		10
11	11	65	2.378	151.354	63.6476		11	11	13	2.08	74.624	35.8769		11	11	71	2.601	198.834	76.4452		11	11	73	2.675	56.923	21.2796		11	11	42	1.523	104.469	68.5942		11	11	48	1.746	134.092	76.7995		11	11	19	3.418	75.033	21.9523		11
12	12	82	3.009	160.759	53.4261		12	12	17	2.526	69.913	27.6774		12	12	55	2.006	151.729	75.6376		12	12	56	2.043	52.248	25.5742		12	12	84	3.083	175.173	56.819		12	12	76	2.786	226.873	81.4332		12	12	63	8.842	217.383	24.5853		12
13	13	112	4.124	241.13	58.4699		13	13	21	3.789	108.639	28.6722		13	13	30	1.077	96.673	89.7614		13	13	86	3.158	66.512	21.0614		13	13	119	4.384	251.198	57.2988		13	13	40	1.449	122.568	84.588		13	13	19	2.935	58.612	19.97		13
14	14	39	1.412	84.556	59.8839		14	14	30	5.015	124.775	24.8804		14	14	106	3.901	189.615	48.6068		14	14	34	1.226	19.995	16.3091		14	14	151	5.573	302.582	54.2943		14	14	47	1.709	139.555	81.6589		14	14	20	3.306	77.473	23.4341		14
15	15	66	2.415	141.225	58.4783		15	15	40	4.792	139.636	29.1394		15	15	35	1.263	82.726	65.4996		15	15	181	6.724	155.352	23.1041		15	15	66	2.415	154.845	64.118		15	15	46	1.672	137.596	82.2943		15	15	8	1.077	20.548	19.0789		15
16	16	68	2.489	143.984	57.8481		16	16	39	7.096	148.386	20.9112		16	16	23	0.817	61.508	75.2852		16	16	248	10.625	211.84	19.9379		16	16	217	8.024	459.956	57.3225		16	16	25	0.892	71.07	79.6749		16	16	37	6.204	141.949	22.8802		16
17	17	36	1.3	76.579	58.9069		17	17	37	4.941	197.597	39.9913		17	17	63	2.303	172.842	75.0508		17	17	111	10.736	222.939	20.7656		17	17	278	10.291	588.85	57.2199		17	17	59	2.155	181.785	84.355		17	17	23	3.789	77.783	20.5286		17
18	18	36	1.3	85.675	65.9038		18	18	32	5.535	166.608	30.1008		18	18	48	1.746	139.777	80.0556		18	18	30	7.43	118.026	15.8851		18	18	62	2.266	138.161	60.9713		18	18	67	2.452	216.476	88.2855		18	18	49	8.767	214.501	24.4669		18
19	19	39	1.412	75.975	53.8067		19	19	32	4.644	118.462	25.5086		19	19	39	1.412	105.372	74.6261		19	19	27	5.87	127.609	21.7392		19	19	87	3.195	226.864	71.0059		19	19	29	1.04	67.453	64.8587		19	19	42	6.093	146.592	24.0591		19
20	20	60	2.192	109.564	49.9836		20	20	36	6.055	154.431	25.5047		20	20	69	2.526	162.072	64.1615		20	20	23	5.833	106.873	18.3221		20	20	81	2.972	163.003	54.8462		20	20	53	1.932	171.754	88.8996		20	20	53	7.541	155.314	20.5959		20
21	21	49	1.783	99.739	55.9389		21	21	33	4.569	136.601	29.8974		21	21	45	1.635	137.323	83.9896		21	21	33	4.532	111.306	24.56		21	21	46	1.672	117.541	70.2996		21	21	39	1.412	114.959	81.4157		21	21	33	4.309	107.442	24.9343		21
22	22	101	3.715	199.492	53.6991		22	22	44	8.953	277.657	31.0127		22	22	34	1.226	75.405	61.5049		22	22	34	4.384	97.153	22.1608		22	22	29	1.04	69.177	66.5163		22	22	42	1.523	136.88	89.8752		22	22	77	11.108	224.088	20.1736		22
23	23	25	0.892	44.624	50.0269		23	23	59	5.201	154.045	29.6183		23	23	24	0.854	77.139	90.3267		23	23	14	2.526	51.497	20.3868		23	23	140	5.164	322.754	62.5008		23	23	42	1.523	132.149	86.7689		23	23	20	3.306	64.082	19.3835		23
24	24	65	2.378	118.283	49.7405		24	24	43	5.795	184.179	31.7824		24	24	44	1.597	144.184	90.2843		24	24	31	1.114	27.132	24.3555		24	24	32	1.152	76.94	66.7882		24	24	28	1.003	87.051	86.7906		24	24	38	6.39	135.697	21.2358		24
25	25	90	3.306	160.451	48.5333		25	25	96	10.402	248.489	23.8886		25	25	18	0.632	51.349	81.2484		25	25	19	2.155	56.364	26.155		25	25	62	2.266	160.151	70.6756		25	25	47	1.709	149.592	87.5319		25	25	15	2.303	57.58	25.0022		25
26	26	117	4.309	236.753	54.9438		26	26	22	2.861	87.106	30.446		26	26	17	0.594	53.365	89.8401		26	26	28	4.495	98.048	21.8127		26	26	53	1.932	121.803	63.045		26	26	63	2.303	182.89	79.4138		26	26	48	7.876	148.387	18.8404		26
27	27	37	1.337	74.25	55.5348		27	27	31	5.312	135.442	25.4974		27	27	29	1.04	82.478	79.3058		27	27	22	3.975	75.093	18.8913		27	27	57	2.08	128.528	61.7923		27	27	57	2.08	138.814	66.7375		27	27	14	1.857	42.652	22.9682		27
28	28	31	1.115	59.133	53.0341		28	28	9	0.929	28.281	30.4424		28	28	42	1.523	92.404	60.6724		28	28	52	6.984	193.105	27.6496		28	28	69	2.526	170.395	67.4565		28	28	41	1.486	130.838	88.0471		28	28	34	5.535	145.096	26.2143		28
29	29	38	1.375	82.137	59.736		29	29	35	5.164	164.606	31.8757		29	29	66	2.415	209.788	86.8687		29	29	22	4.124	60.518	14.6746		29	29	109	4.012	230.917	57.5566		29	29	25	0.892	88.536	99.2556		29	29	72	9.213	211.665	22.9746		29
30	30	34	1.226	69.981	57.0808		30	30	32	3.381	95.104	28.129		30	30	23	0.817	60.053	73.5043		30	30	38	4.569	95.281	20.8538		30	30	81	2.972	172.59	58.072		30	30	40	1.449	106.63	73.5887		30	30	42	6.13	138.435	22.5832		30
31	31	31	1.115	67.882	60.8807		31	31	10	0.817	19.476	23.8384		31	31	37	1.337	95.858	71.6963		31	31	75	10.885	142.332	13.076		31	31	119	4.384	232.216	52.969		31	31	81	2.972	204.057	68.6598		31	31	42	5.944	127.256	21.4092		31
32	32	98	3.604	198.896	55.1876		32	32	21	2.675	72.662	27.1634		32	32	94	3.455	230.133	66.6087		32	32	46	5.944	103.11	17.3469		32	32	50	1.82	111.057	61.0203		32	32	58	2.118	188.414	88.9585		32	32	26	3.529	82.969	23.5106		32
33	33	49	1.783	97.396	54.6248		33	33	47	4.272	123.085	28.812		33	33	60	2.192	159.042	72.5557		33	33	23	2.489	45.976	18.4717		33	33	70	2.563	162.87	63.5466		33	33	63	2.303	200.947	87.2545		33	33	42	5.35	123.042	22.9985		33
34	34	94	3.455	183.676	53.1624		34	34	23	2.823	77.796	27.5579		34	34	67	2.452	216.214	88.1786		34	34	84	9.362	188.226	20.1053		34	34	103	3.789	257.828	68.0465		34	34	79	2.898	233.129	80.4448		34	34	40	6.018	127.684	21.217		34
35	35	47	1.709	96.83	56.6589		35	35	39	4.087	108.615	26.5757		35	35	55	2.006	146.598	73.0798		35	35	42	1.523	35.635	23.3979		35	35	70	2.563	176.213	68.7526		35	35	48	1.746	144.92	83.0011		35	35	34	5.312	129.863	24.4471		35
36	36	39	1.412	85.974	60.8881		36	36	56	7.43	176.588	23.7669		36	36	55	2.006	134.398	66.998		36	36	51	7.319	168.88	23.0742		36	36	40	1.449	79.218	54.6708		36	36	48	1.746	155.15	88.8603		36	36	26	3.975	94.633	23.807		36
37	37	33	1.189	62.742	52.7687		37	37	38	3.715	100.334	27.0078		37	37	63	2.303	166.67	72.3708		37	37	36	3.529	88.967	25.2103		37	37	40	1.449	82.839	57.1698		37	37	53	1.932	145.8	75.4658		37	37	42	7.541	178.776	23.7072		37
38	38	110	4.049	244.215	60.3149		38	38	47	4.235	116.445	27.4959		38	38	48	1.746	134.279	76.9066		38	38	46	6.724	149.902	22.2936		38	38	49	1.783	98.558	55.2765		38	38	50	1.82	133.31	73.2473		38	38	32	3.752	73.084	19.4787		38
39	39	55	2.006	111.469	55.5678		39	39	96	11.108	330.06	29.7137		39	39	59	2.155	157.375	73.0278		39	39	57	6.241	132.51	21.2322		39	39	35	1.263	79.473	62.924		39	39	45	1.635	128.52	78.6055		39	39	39	3.752	79.906	21.2969		39
40	40	49	1.783	101.282	56.8043		40	40	79	8.359	246.375	29.4742		40	40	47	1.709	141.119	82.574		40	40	37	5.758	107.326	18.6395		40	40	164	6.055	309.809	51.1658		40	40	54	1.969	177.746	90.2722		40	40	22	2.378	57.36	24.1211		40
41	41	53	1.932	117.702	60.9224		41	41	33	2.935	90.668	30.892		41	41	36	1.3	107.576	82.7508		41	41	24	3.492	52.173	14.9407		41	41	37	1.337	77.81	58.1975		41	41	132	4.867	361.599	74.2961		41	41	47	6.278	137.031	21.8272		41
42	42	77	2.823	162.446	57.5437		42	42	45	4.607	135.556	29.4239		42	42	43	1.56	117.945	75.6058		42	42	28	4.792	100.787	21.0323		42	42	46	1.672	78.225	46.7853		42	42	30	1.077	82.691	76.779		42	42	21	2.712	71.763	26.4613		42
43	43	70	2.563	131.886	51.4577		43	43	47	4.978	138.151	27.7523		43	43	58	2.118	178.481	84.2686		43	43	15	1.152	20.979	18.2109		43	43	51	1.858	119.421	64.274		43	43	42	1.523	134.391	88.241		43	43	34	4.792	117.152	24.4474		43
44	44	40	1.449	72.037	49.715		44	44	29	3.343	94.414	28.2423		44	44	65	2.378	172.94	72.725		44	44	15	2.192	42.594	19.4316		44	44	159	5.87	283.837	48.3538		44	44	58	2.118	158.495	74.8324		44	44	72	6.427	194.577	30.2749		44
45	45	72	2.638	142.448	53.9985		45	45	56	7.244	212.225	29.2967		45	45	57	2.08	164.525	79.0986		45	45	27	6.13	75.913	12.3838		45	45	97	3.566	230.408	64.6125		45	45	52	1.895	149.709	79.0021		45	45	34	5.09	139.351	27.3774		45
46	46	32	1.152	66.232	57.4931		46	46	53	7.393	158.412	21.4273		46	46	47	1.709	137.927	80.7063		46	46	27	5.052	63.709	12.6106		46	46	65	2.378	168.679	70.9331		46	46	49	1.783	159.473	89.4408		46	46	19	3.492	63.109	18.0725		46
47	47	62	2.266	150.343	66.3473		47	47	32	3.826	135.062	35.3011		47	47	52	1.895	149.432	78.8559		47	47	25	5.535	90.89	16.421		47	47	58	2.118	78.394	37.0132		47	47	97	3.566	300.747	84.3374		47	47	18	2.563	59.177	23.089		47
48	48	140	5.164	302.242	58.5287		48	48	6	0.854	22.921	26.8396		48	48	119	4.384	385.051	87.831		48	48	20	2.935	75.672	25.7826		48	48	62	2.266	135.686	59.8791		48	48	90	3.306	267.118	80.7979		48	48	25	5.015	100.555	20.0508		48
49	49	58	2.118	129.776	61.2729		49	49	29	3.826	129.783	33.9213		49	49	71	2.601	189.469	72.8447		49	49	52	6.724	145.184	21.5919		49	49	28	1.003	53.942	53.7807		49	49	25	0.892	65.962	73.9484		49	49	80	10.736	198.027	18.4451		49
50	50	48	1.746	119.184	68.2612		50	50	20	1.895	61.236	32.3145		50	50	46	1.672	140.337	83.9336		50	50	38	3.975	84.821	21.3386		50	50	61	2.229	152.878	68.5859		50	50	30	1.077	94.804	88.026		50	50	64	10.402	203.728	19.5855		50
51	51	133	4.904	243.555	49.6646		51	51	51	5.424	163.207	30.0898		51	51	53	1.932	143.473	74.2614		51	51	50	5.498	107.876	19.621		51	51	174	6.427	430.455	66.976		51	51	49	1.783	156.09	87.5435		51	51	40	5.052	123.776	24.5004		51
52	52	34	1.226	68.412	55.801		52	52	34	5.238	133.08	25.4066		52	52	80	2.935	228.148	77.7336		52	52	31	5.907	100.128	16.9507		52	52	54	1.969	87.575	44.4769		52	52	44	1.597	132.793	83.1515		52	52	26	3.826	92.339	24.1346		52
53	53	136	5.015	250.915	50.0329		53	53	67	6.093	183.466	30.1109		53	53	19	0.669	58.703	87.7474		53	53	18	1.895	47.935	25.2955		53	53	58	2.118	145.116	68.5156		53	53	47	1.709	150.339	87.969		53	53	49	6.724	170.071	25.2931		53
54	54	39	1.412	92.191	65.2911		54	54	24	2.675	101.78	38.0486		54	54	44	1.597	132.971	83.263		54	54	10	1.56	33.566	21.5167		54	54	70	2.563	161.911	63.1725		54	54	46	1.672	141.31	84.5156		54	54	29	5.312	97.962	18.4416		54
55	55	107	3.938	201.238	51.1016		55	55	10	1.263	44.711	35.4006		55	55	61	2.229	178.753	80.1943		55	55	42	7.43	147.902	19.9061		55	55	80	2.935	201.403	68.6211		55	55	30	1.077	81.522	75.6936		55	55	25	6.724	132.243	19.6673		55
56	56	36	1.3	65.387	50.2977		56	56	44	5.201	176.673	33.969		56	56	98	3.604	225.613	62.6007		56	56	37	5.61	118.789	21.1745		56	56	86	3.158	196.989	62.3778		56	56	40	1.449	122.334	84.4265		56	56	70	9.808	220.152	22.4462		56
57	57	43	1.56	100.165	64.2083		57	57	38	4.495	160.327	35.6679		57	57	50	1.82	137.273	75.4247		57	57	23	5.461	35.151	6.43673		57	57	77	2.823	149.949	53.1169		57	57	32	1.152	99.362	86.2517		57	57	13	2.08	41.254	19.8337		57
58	58	50	1.82	116.088	63.7846		58	58	14	1.672	49.232	29.445		58	58	41	1.486	106.938	71.9637		58	58	25	4.718	88.631	18.7857		58	58	55	2.006	137.587	68.5877		58	58	60	2.192	168.702	76.9626		58	58	23	2.898	109.222	37.6888		58
59	59	50	1.82	101.241	55.6269		59	59	34	4.458	141.148	31.6617		59	59	57	2.08	164.877	79.2678		59	59	22	3.826	56.874	14.8651		59	59	72	2.638	185.019	70.1361		59	59	91	3.344	215.5	64.4438		59	59	17	2.118	64.1	30.2644		59
60	60	60	2.192	111.89	51.0447		60	60	44	4.755	158.246	33.2799		60	60	55	2.006	183.113	91.2827		60	60	60	5.795	152.426	26.303		60	60	44	1.597	113.396	71.0056		60	60	88	3.232	269.016	83.2351		60	60	20	2.675	100.71	37.6486		60
61	61	28	1.003	64.961	64.7667		61	61	36	4.309	126.667	29.3959		61	61	58	2.118	190.636	90.0076		61	61	44	4.941	141.437	28.6252		61	61	35	1.263	95.16	75.3444		61	61	67	2.452	180.307	73.5347		61	61	69	7.541	219.003	29.0416		61
62	62	46	1.672	121.219	72.4994		62	62	69	6.873	220.58	32.0937		62	62	39	1.412	106.389	75.3463		62	62	21	3.269	67.135	20.5369		62	62	159	5.87	367.166	62.5496		62	62	72	2.638	211.535	80.1876		62	62	27	3.789	137.486	36.2856		62
63	63	39	1.412	85.362	60.4547		63	63	69	2.526	82.302	32.5819		63	63	46	1.672	137.597	82.2949		63	63	25	4.867	126.332	25.9569		63	63	92	3.381	201.627	59.6353		63	63	45	1.635	141.085	86.2905		63	63	9	1.114	31.355	28.1463		63
64	64	95	3.492	222.416	63.693		64	64	11	0.371	12.183	32.8383		64	64	33	1.189	90.792	76.36		64	64	23	2.786	73.485	26.3765		64	64	58	2.118	144.32	68.1398		64	64	128	4.718	311.056	65.9296		64	64	31	3.566	118.933	33.3519		64
65	65	41	1.486	91.958	61.8829		65	65	198	7.356	181.747	24.7073		65	65	33	1.189	102.282	86.0235		65	65	33	5.052	111.714	22.1128		65	65	86	3.158	180.653	57.2049		65	65	41	1.486	90.285	60.7571		65	65	19	2.935	106.895	36.4208		65
66	66	72	2.638	165.695	62.8108		66	66	37	1.337	31.62	23.65		66	66	225	8.322	626.149	75.2402		66	66	26	6.427	107.678	16.754		66	66	40	1.449	105.696	72.9441		66	66	32	1.152	97.831	84.9227		66	66	7	0.669	28.346	42.3707		66
67	67	42	1.523	92.524	60.7511		67	67	32	1.152	32.342	28.0747		67	67	85	3.121	200.784	64.3332		67	67	22	4.235	64.81	15.3034		67	67	127	4.681	312.941	66.8535		67	67	24	0.854	87.148	102.047		67	67	30	1.486	35.294	23.751		67
68	68	77	2.823	145.441	51.52		68	68	80	2.935	77.893	26.5394		68	68	36	1.3	103.316	79.4738		68	68	69	2.563	89.487	34.9149		68	68	51	1.858	125.397	67.4903		68	68	31	1.115	92.504	82.9632		68	68	52	7.021	160.449	22.8527		68
69	69	48	1.746	114.63	65.6529		69	69	14	0.483	13.686	28.3354		69	69	94	3.455	299.138	86.5812		69	69	97	3.566	80.694	22.6287		69	69	61	2.229	130.521	58.5559		69	69	24	0.854	56.434	66.082		69	69	40	4.718	121.373	25.7255		69
70	70	65	2.378	142.185	59.7918		70	70	33	1.189	31.827	26.7679		70	70	49	1.783	154.633	86.7263		70	70	52	1.895	51.263	27.0517		70	70	124	4.569	301.457	65.9788		70	70	64	2.34	189.018	80.7769		70	70	43	6.204	142.012	22.8904		70
71	71	18	0.632	44.835	70.9415		71	71	65	2.378	56.93	23.9403		71	71	22	0.78	67.975	87.1474		71	71	20	0.706	20.985	29.7238		71	71	213	7.876	511.194	64.9053		71	71	62	2.266	193.998	85.6125		71	71	21	2.303	67.209	29.1832		71
72	72	95	3.492	171.923	49.2334		72	72	47	1.709	46.896	27.4406		72	72	32	1.152	95.561	82.9523		72	72	49	1.783	32.794	18.3926		72	72	43	1.56	111.112	71.2256		72	72	47	1.709	124.723	72.9801		72	72	18	2.303	58.264	25.2992		72
73	73	53	1.932	127.625	66.0585		73	73	101	3.715	81.07	21.8223		73	73	54	1.969	142.811	72.5297		73	73	109	4.012	138.136	34.4307		73	73	109	4.012	274.264	68.3609		73	73	55	2.006	144.721	72.1441		73	73	29	3.975	119.955	30.1774		73
74	74	58	2.118	105.575	49.8466		74	74	20	0.706	21.119	29.9136		74	74	22	0.78	64.607	82.8295		74	74	44	1.597	43.722	27.3776		74	74	81	2.972	154.265	51.9061		74	74	56	2.043	173.355	84.8532		74	74	64	9.808	199.889	20.3802		74
75	75	65	2.378	151.354	63.6476		75	75	167	6.167	172.26	27.9325		75	75	67	2.452	208.775	85.1448		75	75	143	5.275	103.469	19.615		75	75	40	1.449	82.839	57.1698		75	75	24	0.854	63.887	74.8091		75	75	34	5.275	96.767	18.3445		75
76	76	82	3.009	160.759	53.4261		76	76	97	3.566	85.963	24.1063		76	76	49	1.783	141.154	79.1666		76	76	38	1.375	37.874	27.5447		76	76	49	1.783	98.558	55.2765		76	76	108	3.975	346.297	87.1187		76	76	32	4.644	115.574	24.8867		76
77	77	112	4.124	241.13	58.4699		77	77	13	0.446	12.048	27.0135		77	77	58	2.118	181.328	85.6128		77	77	111	4.087	206.983	50.6442		77	77	35	1.263	79.473	62.924		77	77	50	1.82	144.091	79.1709		77	77	37	5.833	125.614	21.5351		77
78	78	39	1.412	84.556	59.8839		78	78	98	3.604	72.933	20.2367		78	78	24	0.854	69.884	81.8314		78	78	55	2.006	82.042	40.8983		78	78	164	6.055	309.809	51.1658		78	78	40	1.449	139.451	96.2395		78	78	21	2.266	52.465	23.1531		78
79	79	66	2.415	141.225	58.4783		79	79	95	3.492	68.458	19.6042		79	79	66	2.415	179.566	74.3545		79	79	254	9.436	248.13	26.2961		79	79	37	1.337	77.81	58.1975		79	79	55	2.006	123.072	61.3519		79	79	28	4.458	133.208	29.8807		79
80	80	110	4.049	244.215	60.3149		80	80	20	0.706	15.833	22.4263		80	80	72	2.638	232.999	88.3241		80	80	50	1.82	29.226	16.0582		80	80	278	10.291	588.85	57.2199		80	80	60	2.192	173.009	78.9275		80	80	32	6.39	115.1	18.0125		80
81	81	55	2.006	111.469	55.5678		81	81	97	3.566	96.346	27.0179		81	81	74	2.712	208.736	76.9676		81	81	10	0.334	11.937	35.7395		81	81	62	2.266	138.161	60.9713		81	81	36	1.3	113.845	87.5731		81	81	46	6.761	156.362	23.1271		81
82	82	49	1.783	101.282	56.8043		82	82	87	3.195	80.049	25.0545		82	82	46	1.672	136.389	81.5724		82	82	26	0.929	40.035	43.0947		82	82	87	3.195	226.864	71.0059		82	82	53	1.932	167.143	86.5129		82	82	46	6.167	150.449	24.3958		82
83	83	53	1.932	117.702	60.9224		83	83	107	3.938	102.984	26.1513		83	83	56	2.043	184.573	90.3441		83	83	96	3.529	118.463	33.5684		83	83	81	2.972	163.003	54.8462		83	83	47	1.709	147.434	86.2692		83	83	32	4.347	136.242	31.3416		83
84	84	77	2.823	162.446	57.5437		84	84	34	1.226	24.995	20.3874		84	84	51	1.857	137.01	73.7803		84	84	30	1.077	33.968	31.5395		84	84	46	1.672	117.541	70.2996		84	84	44	1.597	138.213	86.5454		84	84	36	5.052	127.43	25.2237		84
85	85	70	2.563	131.886	51.4577		85	85	134	4.941	117.346	23.7494		85	85	53	1.932	135.826	70.3033		85	85	273	10.105	293.905	29.0851		85	85	29	1.04	69.177	66.5163		85	85	55	2.006	163.172	81.342		85	85	28	2.489	64.697	25.9932		85
86	86	40	1.449	72.037	49.715		86	86	81	2.972	77.817	26.1834		86	86	73	2.675	229.308	85.7226		86	86	89	3.269	119.334	36.5047		86	86	55	2.006	137.587	68.5877		86	86	62	2.266	166.69	73.5613		86	86	15	1.449	26.931	18.5859		86
87	87	72	2.638	119.066	45.135		87	87	12	0.409	10.573	25.8509		87	87	39	1.412	135.147	95.7132		87	87	38	1.375	66.655	48.4764		87	87	72	2.638	185.019	70.1361		87	87	38	1.375	117.439	85.4102		87	87	3	0.297	4.612	15.5286		87
88	88	88	3.232	189.093	58.5065		88	88	222	8.21	169.893	20.6934		88	88	23	0.817	69.001	84.4565		88	88	82	3.009	59.079	19.6341		88	88	44	1.597	113.396	71.0056									88	88	14	1.412	34.305	24.2953		88
89	89	68	2.489	143.239	57.5488		89	89	106	3.901	120.314	30.8418		89	89	49	1.783	143.196	80.3118		89	89	159	5.87	112.202	19.1145		89	89	35	1.263	95.16	75.3444									89	89	28	3.418	95.961	28.0752		89
90	90	80	2.935	172.981	58.9373		90	90	151	5.572	155.527	27.9122		90	90	49	1.783	148.632	83.3606		90	90	122	4.495	96.533	21.4756		90	90	159	5.87	307.412	52.37									90	90	25	3.121	80.281	25.7228		90
91	91	112	4.124	241.13	58.4699		91	91	202	7.467	181.01	24.2413		91	91	51	1.857	148.723	80.0878		91	91	135	5.015	177.345	35.3629		91	91	92	3.381	218.321	64.5729									91	91	34	3.566	103.855	29.1237		91
92	92	32	1.152	66.232	57.4931		92	92	80	2.935	57.398	19.5564		92	92	63	2.303	169.984	73.8098		92	92	26	0.929	24.829	26.7266		92	92	62	2.266	129.746	57.2577									92	92	4	0.52	12.285	23.625		92
							93	93	85	3.121	85.932	27.5335		93	93	14	0.483	43.656	90.3851		93	93	52	1.895	84.513	44.5979		93	93	51	1.858	120.986	65.1163									93	93	45	5.35	123.421	23.0693		93
							94	94	118	4.347	110.234	25.3586		94	94	46	1.672	164.558	98.4199		94	94	13	0.446	13.238	29.6816																94	94	44	7.096	156.571	22.0647		94
							95	95	93	3.418	79.211	23.1747		95	95	34	1.226	102.89	83.9233		95	95	89	3.269	152.111	46.5314																95	95	55	6.538	170.056	26.0104		95
							96	96	81	2.972	81.844	27.5384		96	96	49	1.783	154.597	86.7061		96	96	198	7.319	221.484	30.2615																96	96	28	3.529	85.076	24.1077		96
							97	97	99	3.715	89.124	23.9903		97	97	39	1.412	106.389	75.3463		97	97	263	9.733	81.129	8.33546																97	97	22	2.712	55.987	20.6442		97
							98	98	110	4.049	78.592	19.4102		98	98	46	1.672	136.389	81.5724		98	98	89	3.269	44.798	13.7039																98	98	33	2.155	62.134	28.8325		98
							99	99	100	3.678	86.113	23.413		99	99	42	1.523	92.404	60.6724		99	99	46	1.672	32.245	19.2853																99	99	91	6.241	215.432	34.5188		99
							100	100	96	3.529	63.4	17.9654									100	100	221	8.284	146.604	17.6972																100	100	58	6.984	170.239	24.3756		100
							101	101	45	1.635	45.191	27.6398									101	101	187	6.947	57.688	8.30402																101	101	6	0.743	17.234	23.1952		101
							102	102	34	1.226	24.359	19.8687									102	102	238	8.805	107.497	12.2086																102	102	18	2.043	55.772	27.2991		102
							103	103	93	3.418	73.984	21.6454									103	103	143	5.275	82.174	15.578																103	103	44	4.272	136.163	31.8734
							104	104	96	3.529	91.535	25.9379									104	104	197	7.356	126.721	17.2269																104	104	100	11.071	275.731	24.9057
							105	105	45	1.635	27.82	17.0153									105	105	117	4.347	61.39	14.1224																105	105	24	3.232	90.132	27.8874
							106	106	43	1.56	40.172	25.7513									106	106	80	2.935	44.712	15.2341																106	106	11	1.337	35.087	26.2431
																					107	107	208	7.69	130.876	17.019																107	107	49	5.833	160.562	27.5265
																					108	108	18	0.632	5.957	9.42563																108	108	24	2.006	59.431	29.6266
																					109	109	60	2.192	29.857	13.6209																109	109	33	3.306	91.164	27.5753
																					110	110	52	1.895	43.477	22.943
																					111	111	214	8.284	103.69	12.5169
																					112	112	27	0.966	12.044	12.4679
																					113	113	220	8.247	93.042	11.2819
																					114	114	297	10.996	166.104	15.1059
																					115	115	58	2.118	40.185	18.9731
																					116	116	67	2.452	28.182	11.4935
																					117	117	96	3.529	47.603	13.4891
																					118	118	48	1.746	22.073	12.642
																					119	119	46	1.672	25.962	15.5275
																					120	120	40	1.449	26.4	18.2195
																					121	121	168	6.204	108.93	17.558
																					122	122	80	2.935	59.067	20.125
																					123	123	294	10.959	115.422	10.5322
																					124	124	47	1.709	19.38	11.34
																					125	125	246	9.102	151.586	16.6541
[truncated: 5 more columns]

## Sheet: Fig3E
N16961										bEYY1820										bEYY1821										bEYY1848										bEYY2055
Nr	TID	PID	x [¬µm]	y [¬µm]	t [sec]	I [val]	Len [¬µm]	D2S [¬µm]		Nr	TID	PID	x [¬µm]	y [¬µm]	t [sec]	I [val]	Len [¬µm]	D2S [¬µm]		Nr	TID	PID	x [¬µm]	y [¬µm]	t [sec]	I [val]	Len [¬µm]	D2S [¬µm]		Nr	TID	PID	x [¬µm]	y [¬µm]	t [sec]	I [val]	Len [¬µm]	D2S [¬µm]		Nr	TID	PID	x [¬µm]	y [¬µm]	t [sec]	I [val]	Len [¬µm]	D2S [¬µm]
1	1	1	19.37	19.11	0	5163	0	0		1	1	1	25.545	5.265	0	3610	0	0		1	1	1	59.865	3.705	0	3939	0	0		1	1	1	18.59	20.8	100	2569	0	0		1	1	1	51.61	11.31	0	3430	0	0
2	1	2	21.19	21.58	20	2651	3.068	3.068		2	1	2	25.74	5.265	20	3830	0.195	0.195		2	1	2	61.425	5.655	20	2947	2.497	2.497		2	1	2	18.59	20.8	120	2678	0	0		2	1	2	51.61	11.31	20	3681	0	0
3	1	3	20.41	19.5	40	2643	5.29	1.111		3	1	3	25.74	5.265	40	3902	0.195	0.195		3	1	3	62.595	3.315	40	4267	5.113	2.758		3	1	3	18.59	20.8	140	2678	0	0		3	1	3	51.61	11.31	40	3610	0	0
4	1	4	17.16	15.73	60	5768	10.267	4.038		4	1	4	25.545	5.265	60	3717	0.39	0		4	1	4	60.45	3.9	60	3121	7.337	0.617		4	1	4	18.59	20.8	160	2713	0	0		4	1	4	51.61	11.31	60	2929	0	0
5	1	5	17.16	16.51	80	5046	11.047	3.412		5	1	5	25.545	5.46	80	4298	0.585	0.195		5	1	5	61.815	4.29	80	4184	8.756	2.036		5	1	5	18.59	20.8	180	2640	0	0		5	1	5	51.87	12.22	80	3372	0.946	0.946
6	1	6	17.16	16.51	100	5082	11.047	3.412		6	1	6	25.35	5.265	100	4295	0.861	0.195		6	1	6	61.815	6.825	100	3361	11.291	3.679		6	1	6	18.33	20.8	200	2897	0.26	0.26		6	1	6	50.96	11.7	100	3952	1.995	0.758
7	1	7	17.29	16.38	120	5029	11.231	3.432		7	1	7	25.35	5.265	120	4186	0.861	0.195		7	1	7	61.425	7.02	120	4029	11.727	3.664		7	1	7	18.33	20.8	220	3079	0.26	0.26		7	1	7	51.22	11.7	120	4143	2.255	0.552
8	1	8	17.29	16.12	140	5537	11.491	3.642		8	1	8	24.57	4.875	140	4438	1.733	1.05		8	1	8	63.765	8.19	140	4230	14.344	5.944		8	1	8	18.33	20.8	240	3333	0.26	0.26		8	1	8	51.87	12.74	140	3834	3.481	1.453
9	1	9	17.29	16.12	160	5137	11.491	3.642		9	1	9	25.155	4.875	160	4402	2.318	0.552		9	1	9	62.985	10.14	160	2380	16.444	7.151		9	1	9	15.86	21.19	260	3424	2.761	2.758		9	1	9	52.13	13.26	160	3627	4.062	2.018
10	1	10	17.68	15.86	180	5220	11.96	3.663		10	1	10	24.765	4.875	180	4612	2.708	0.872		10	1	10	61.815	9.75	180	4647	17.677	6.352		10	1	10	15.47	21.32	280	3021	3.172	3.163		10	1	10	51.87	11.96	180	3946	5.388	0.7
11	1	11	17.55	16.25	200	4726	12.371	3.39		11	1	11	24.765	4.875	200	4936	2.708	0.872		11	1	11	62.4	9.75	200	2621	18.262	6.555		11	1	11	15.47	21.32	300	2913	3.172	3.163		11	1	11	52	11.96	200	3138	5.518	0.758
12	1	12	17.16	16.38	220	4504	12.782	3.512		12	1	12	25.545	4.875	220	4551	3.488	0.39		12	1	12	62.595	8.58	220	2898	19.448	5.587		12	1	12	15.21	21.32	320	2982	3.432	3.42		12	1	12	52.52	11.83	220	3646	6.054	1.048
13	1	13	17.16	15.73	240	3530	13.432	4.038		13	1	13	26.325	4.485	240	4395	4.36	1.103		13	1	13	63.18	8.775	240	3082	20.065	6.058		13	1	13	15.21	21.32	340	3198	3.432	3.42		13	1	13	52.13	12.61	240	4050	6.926	1.4
14	1	14	17.16	15.73	260	3494	13.432	4.038		14	1	14	26.13	6.63	260	4988	6.514	1.485		14	1	14	63.18	8.775	260	3333	20.065	6.058		14	1	14	15.21	21.32	360	3089	3.432	3.42		14	1	14	52.91	13.78	260	3849	8.332	2.791
15	1	15	17.16	15.73	280	3458	13.432	4.038		15	1	15	26.52	7.02	280	2069	7.065	2.008		15	1	15	63.115	8.927	280	3268	20.23	6.15		15	1	15	15.47	21.32	380	2235	3.692	3.163		15	1	15	52.52	12.87	280	3677	9.322	1.806
16	1	16	17.42	16.38	300	3835	14.132	3.355		16	1	16	25.74	7.215	300	3650	7.869	1.96		16	1	16	59.648	9.36	300	4536	23.724	5.659		16	1	16	12.22	21.58	400	2692	6.952	6.418		16	1	16	52.39	13.13	300	3246	9.613	1.98
17	1	17	17.42	16.25	320	3224	14.262	3.462		17	1	17	25.155	8.19	320	4589	9.006	2.951		17	1	17	59.388	9.273	320	4069	23.998	5.589		17	1	17	12.35	21.58	420	2617	7.082	6.289		17	1	17	52.13	13.13	320	3869	9.873	1.893
18	1	18	17.16	16.12	340	2770	14.553	3.718		18	1	18	23.01	9.36	340	4222	11.45	4.816		18	1	18	59.388	9.273	340	3889	23.998	5.589		18	1	18	13.39	21.58	440	2404	8.122	5.258		18	1	18	51.87	12.35	340	4053	10.695	1.072
19	1	19	17.16	16.12	360	2734	14.553	3.718		19	1	19	23.01	9.36	360	3604	11.45	4.816		19	1	19	59.388	9.36	360	4034	24.084	5.675		19	1	19	12.87	21.71	460	3002	8.658	5.792		19	1	19	52.26	12.61	360	3923	11.164	1.453
20	1	20	17.03	16.12	380	2971	14.683	3.797		20	1	20	22.815	8.775	380	4498	12.066	4.447		20	1	20	59.302	9.36	380	3169	24.171	5.683		20	1	20	12.87	21.71	480	3582	8.658	5.792		20	1	20	52.91	13	380	4068	11.922	2.132
21	1	27	21.58	22.1	400	3511	22.197	3.718		21	1	21	23.985	10.725	400	4923	14.34	5.678		21	1	21	59.388	9.187	400	3776	24.365	5.502		21	1	21	13.13	21.58	500	2923	8.949	5.515		21	1	21	52	13.13	400	4176	12.841	1.861
22	1	28	17.42	20.41	420	4637	26.687	2.344		22	1	22	23.79	8.97	420	4311	16.106	4.1		22	1	22	59.388	9.187	420	3776	24.365	5.502		22	1	22	13.13	21.58	520	2960	8.949	5.515		22	1	22	52.39	12.48	420	4217	13.599	1.406
23	1	29	17.81	20.15	440	4137	27.156	1.875		23	1	23	23.01	8.97	440	3971	16.886	4.489		23	1	23	59.215	9.273	440	4211	24.559	5.606		23	1	23	13.13	21.45	540	2706	9.079	5.499		23	1	23	52.78	12.61	440	4257	14.01	1.749
24	1	30	18.07	20.02	460	4015	27.446	1.587		24	1	24	23.01	8.97	460	4260	16.886	4.489		24	1	24	59.128	9.273	460	3980	24.645	5.617		24	1	24	13	21.32	560	2736	9.263	5.614		24	1	24	52.78	12.87	460	4437	14.27	1.95
25	1	31	18.07	20.02	480	3834	27.446	1.587		25	1	25	23.01	10.335	480	4811	18.251	5.668		25	1	25	59.128	9.273	480	2522	24.645	5.617		25	1	25	12.48	21.32	580	3204	9.783	6.132		25	1	25	52.26	13.26	480	4390	14.92	2.055
26	1	32	18.07	20.02	500	3978	27.446	1.587		26	1	26	22.62	9.75	500	4561	18.954	5.355		26	1	26	59.128	9.273	500	3657	24.645	5.617		26	1	26	12.48	21.06	600	3420	10.043	6.116		26	1	26	51.22	13.65	500	4677	16.031	2.372
27	1	33	18.07	20.02	520	3869	27.446	1.587		27	1	27	22.62	8.97	520	4090	19.734	4.72		27	1	27	59.128	9.273	520	2652	24.645	5.617		27	1	27	12.87	21.06	620	3178	10.433	5.726		27	1	27	51.35	13.52	520	4648	16.215	2.225
28	1	34	18.07	20.02	540	4122	27.446	1.587		28	1	28	22.62	8.97	540	4597	19.734	4.72		28	1	28	59.128	9.273	540	2514	24.645	5.617		28	1	28	13	21.06	640	3236	10.563	5.596		28	1	28	51.87	13.39	540	4019	16.751	2.096
29	1	35	18.46	23.14	560	3009	30.591	4.131		29	1	29	19.89	8.775	560	4614	22.471	6.656		29	1	29	59.128	9.273	560	2353	24.645	5.617		29	1	29	12.87	21.06	660	3178	10.693	5.726		29	1	29	51.87	13.26	560	4162	16.881	1.967
30	1	36	17.42	20.54	580	3405	33.391	2.418		30	1	30	21.255	9.945	580	4861	24.269	6.349		30	1	30	59.128	9.273	580	3980	24.645	5.617		30	1	30	12.87	21.06	680	3287	10.693	5.726		30	1	30	51.87	13.26	580	4019	16.881	1.967
31	1	37	13.65	27.3	600	2320	41.131	9.99		31	1	31	21.84	9.555	600	4692	24.972	5.668		31	1	31	59.215	9.273	600	2316	24.732	5.606		31	1	31	13	21.06	700	3343	10.823	5.596		31	1	31	51.74	13.52	600	4152	17.172	2.214
32	1	38	13.65	27.3	620	3448	41.131	9.99		32	1	32	22.425	9.36	620	4461	25.589	5.148		32	1	32	59.215	9.273	620	2436	24.732	5.606		32	1	32	13.26	21.19	720	3217	11.113	5.344		32	1	32	51.74	13.52	620	4080	17.172	2.214
33	1	39	13.65	27.3	640	3233	41.131	9.99		33	1	33	22.035	9.75	640	4640	26.14	5.695		33	1	33	59.648	9.36	640	2586	25.174	5.659		33	1	33	12.74	20.8	740	3573	11.763	5.85		33	1	33	51.74	13.52	640	3792	17.172	2.214
34	1	40	13.39	27.3	660	2966	41.391	10.141		34	1	34	20.865	9.75	660	4349	27.31	6.482		34	1	34	59.648	9.36	660	4789	25.174	5.659		34	1	34	14.69	20.67	760	3460	13.718	3.902		34	1	34	51.74	13.52	660	3971	17.172	2.214
35	1	41	15.08	26.91	680	4088	43.126	8.902		35	1	35	21.45	9.555	680	4525	27.927	5.931		35	1	35	59.735	8.927	680	3052	25.616	5.223		35	1	35	14.69	20.67	780	3352	13.718	3.902		35	1	35	51.74	13.52	680	4187	17.172	2.214
36	1	42	13.39	16.64	700	4588	53.534	6.47		36	1	36	21.45	9.555	700	4670	27.927	5.931		36	1	36	59.475	8.753	700	2628	25.928	5.063		36	1	36	14.69	20.67	800	3460	13.718	3.902		36	1	36	51.61	13.65	700	4322	17.355	2.34
37	1	43	9.62	22.75	720	3662	60.713	10.407		37	1	37	22.035	9.36	720	4609	28.544	5.393		37	1	37	59.562	8.84	720	2581	26.051	5.144		37	1	37	15.21	21.19	820	4247	14.453	3.402		37	1	37	51.48	13.65	720	3984	17.485	2.344
38	1	44	9.36	22.75	740	4258	60.973	10.651		38	1	38	22.035	9.36	740	4827	28.544	5.393		38	1	38	59.562	8.84	740	3191	26.051	5.144		38	1	38	15.08	20.67	840	3618	14.989	3.512		38	1	38	51.35	13.78	740	3971	17.669	2.484
39	1	45	9.36	23.01	760	4371	61.233	10.743		39	1	39	22.035	9.36	760	4825	28.544	5.393		39	1	39	59.562	8.84	760	3765	26.051	5.144		39	1	39	14.95	21.32	860	4475	15.652	3.677		39	1	39	51.09	14.56	760	4295	18.491	3.291
40	1	46	9.1	23.01	780	3733	61.493	10.986		40	1	40	22.425	9.36	780	4640	28.934	5.148		40	1	40	59.995	8.927	780	2498	26.493	5.223		40	1	40	14.95	20.67	880	2388	16.302	3.642		40	1	40	50.83	13.39	780	4032	19.69	2.221
41	1	47	8.97	23.01	800	3019	61.623	11.107		41	1	41	23.205	8.97	800	4548	29.806	4.382		41	1	41	63.548	9.273	800	3845	30.063	6.676		41	1	41	14.95	20.67	900	2346	16.302	3.642		41	1	41	50.96	12.74	800	4493	20.353	1.571
42	1	48	8.97	22.88	820	2251	61.753	11.062		42	1	42	23.79	8.97	820	4710	30.391	4.1		42	1	42	63.548	10.14	820	3549	30.93	7.415		42	1	42	15.08	20.41	920	3541	16.593	3.532		42	1	42	51.61	14.3	820	4251	22.043	2.99
43	1	49	9.49	20.67	840	2943	64.023	10.002		43	1	43	22.23	9.165	840	4474	31.963	5.119		43	1	43	63.375	8.84	840	2730	32.241	6.22		43	1	43	16.9	20.41	940	4426	18.413	1.734		43	1	43	51.61	14.3	840	4287	22.043	2.99
44	1	50	9.1	20.8	860	2327	64.435	10.408		44	1	44	21.45	9.36	860	4597	32.767	5.791		44	1	44	63.722	9.707	860	3899	33.174	7.134		44	1	44	23.92	14.82	960	4478	27.386	8.011		44	1	44	51.87	14.3	860	4199	22.303	3.001
45	1	51	7.02	18.59	880	3763	67.469	12.361		45	1	45	21.255	9.555	880	4862	33.043	6.067		45	1	45	63.722	10.4	880	4082	33.868	7.726		45	1	45	20.67	16.77	980	4405	31.176	4.535		45	1	45	51.09	14.43	880	4147	23.094	3.163
46	1	52	6.37	20.54	900	4389	69.525	13.078		46	1	46	21.45	9.165	900	4560	33.479	5.655		46	1	46	63.548	10.4	900	3734	34.041	7.641		46	1	46	24.83	14.04	1000	4337	36.152	9.2		46	1	46	51.87	14.43	900	4126	23.874	3.131
47	1	54	7.67	19.5	920	5010	71.19	11.706		47	1	47	20.67	9.165	920	4482	34.259	6.243		47	1	47	63.548	10.4	920	4023	34.041	7.641		47	1	47	23.66	15.08	1020	3638	37.718	7.644		47	1	47	51.87	14.43	920	4127	23.874	3.131
48	1	55	7.67	19.5	940	4864	71.19	11.706		48	1	48	20.475	9.165	940	4435	34.454	6.396		48	1	48	63.548	10.4	940	3770	34.041	7.641		48	1	48	18.33	18.85	1040	3698	44.246	1.967		48	1	48	51.35	14.17	940	3788	24.455	2.872
49	1	56	9.49	14.43	960	4246	76.576	10.932		49	1	49	21.45	9.75	960	4742	35.591	6.073		49	1	49	63.462	10.4	960	3769	34.128	7.6		49	1	49	18.2	19.63	1060	4008	45.037	1.233		49	1	49	51.35	14.17	960	4291	24.455	2.872
50	1	57	16.12	21.58	980	4415	86.327	4.082		50	1	50	21.84	9.75	980	4615	35.981	5.817		50	1	50	61.902	10.053	980	4350	35.726	6.667		50	1	50	22.36	23.53	1080	4299	50.739	4.655		50	1	50	51.35	14.17	980	4003	24.455	2.872
51	1	58	11.44	22.23	1000	4727	91.052	8.522		51	1	51	22.23	9.36	1000	5199	36.532	5.269		51	1	51	63.982	9.793	1000	4689	37.822	7.349		51	1	51	30.42	21.19	1100	4487	59.132	11.836		51	1	51	50.96	14.04	1000	4317	24.866	2.806
52	1	59	18.85	16.9	1020	3706	100.18	2.27		52	1	52	22.425	9.165	1020	4997	36.808	4.994		52	1	52	63.202	8.32	1020	2361	39.489	5.695		52	1	52	30.16	21.19	1120	4447	59.392	11.577		52	1	52	50.96	14.04	1020	4389	24.866	2.806
53	1	66	19.89	10.92	1040	2586	106.25	8.206		53	1	53	22.62	8.97	1040	4488	37.084	4.72		53	1	53	63.982	9.447	1040	2922	40.859	7.065		53	1	53	30.16	21.45	1140	4338	59.652	11.588		53	1	53	50.96	14.04	1040	4244	24.866	2.806
54	1	67	19.89	11.05	1060	2874	106.38	8.077		54	1	54	22.425	8.19	1060	4455	37.888	4.277		54	1	54	63.375	8.667	1060	2945	41.848	6.078		54	1	54	30.16	21.45	1160	4519	59.652	11.588		54	1	54	50.96	14.04	1060	4209	24.866	2.806
55	1	68	19.63	8.58	1080	3771	108.864	10.533		55	1	55	21.255	8.19	1080	4282	39.058	5.192		55	1	55	60.688	8.233	1080	2778	44.569	4.603		55	1	55	30.29	21.45	1180	4549	59.782	11.718		55	1	55	50.96	14.04	1080	4244	24.866	2.806
56	1	69	19.5	8.58	1100	3546	108.994	10.531		56	1	56	20.865	8.775	1100	4528	39.761	5.85		56	1	56	61.208	8.927	1100	4822	45.436	5.392		56	1	56	30.29	21.45	1200	4403	59.782	11.718		56	1	56	50.96	14.04	1100	4389	24.866	2.806
57	1	70	19.76	7.93	1120	3552	109.694	11.187		57	1	57	21.255	8.775	1120	4686	40.151	5.543		57	1	57	61.988	7.713	1120	3278	46.878	4.536		57	1	57	29.77	22.88	1220	4492	61.304	11.372		57	1	57	51.09	14.04	1120	4259	24.996	2.779
58	1	71	19.76	8.58	1140	4276	110.344	10.537		58	1	58	21.255	8.19	1140	4357	40.736	5.192		58	1	58	60.515	7.8	1140	3955	48.354	4.146		58	1	58	30.03	23.66	1240	4419	62.126	11.792		58	1	58	51.22	14.04	1140	4101	25.126	2.758
59	1	72	19.76	8.58	1160	4059	110.344	10.537		59	1	59	21.06	8.19	1160	5042	40.931	5.355		59	1	59	65.368	8.927	1160	4971	53.336	7.586		59	1	59	29.64	23.66	1260	4573	62.516	11.414		59	1	59	51.35	14.04	1160	4076	25.256	2.742
60	1	73	19.76	8.58	1180	3878	110.344	10.537		60	1	60	20.865	8.19	1180	3804	41.126	5.519		60	1	60	64.068	9.967	1180	3923	55.001	7.542		60	1	60	29.64	23.66	1280	4681	62.516	11.414		60	1	60	51.48	14.04	1180	4158	25.386	2.733
61	1	74	19.76	8.58	1200	4168	110.344	10.537		61	1	61	21.45	8.58	1200	4382	41.829	5.269		61	1	61	63.202	8.667	1200	3768	56.564	5.979		61	1	61	29.25	18.59	1300	4504	67.601	10.887		61	1	61	51.09	13.65	1200	4331	25.938	2.397
62	1	75	19.5	8.45	1220	3945	110.634	10.661		62	1	62	21.06	8.19	1220	4680	42.38	5.355		62	1	62	63.288	8.06	1220	2836	57.176	5.539		62	1	62	29.38	17.68	1320	4409	68.52	11.232		62	1	62	51.09	13.65	1220	4294	25.938	2.397
63	1	81	17.81	9.88	1240	3701	112.848	9.361		63	1	63	20.865	8.19	1240	4379	42.575	5.519		63	1	63	63.982	9.967	1240	3535	59.205	7.494		63	1	63	34.19	14.17	1340	4020	74.475	16.95		63	1	63	50.44	12.87	1240	4134	26.953	1.95
64	1	83	11.96	11.7	1260	4958	118.975	10.479		64	1	64	20.865	8.19	1260	4451	42.575	5.519		64	1	64	63.982	10.313	1260	4074	59.552	7.786		64	1	64	29.25	11.44	1360	4617	80.119	14.186		64	1	64	50.7	12.87	1260	4192	27.213	1.806
65	1	84	16.38	7.15	1280	4534	125.318	12.328		65	1	65	20.865	8.19	1280	4630	42.575	5.519		65	1	65	63.722	10.053	1280	3281	59.92	7.428		65	1	65	34.32	12.48	1380	5070	85.294	17.795		65	1	65	50.7	12.87	1280	4264	27.213	1.806
66	1	85	21.45	1.04	1300	4381	133.258	18.189		66	1	66	21.06	9.165	1300	4427	43.57	5.944		66	1	66	64.155	10.573	1300	4152	60.596	8.098		66	1	66	34.84	11.83	1400	3546	86.127	18.561		66	1	66	50.83	13	1300	4278	27.397	1.861
67	1	86	20.54	0.52	1320	4914	134.306	18.627		67	1	67	21.255	8.385	1320	4790	44.374	5.305		67	1	67	63.288	9.447	1320	3303	62.018	6.685		67	1	67	36.01	8.32	1420	2586	89.827	21.429		67	1	67	50.05	13	1320	4358	28.177	2.3
68	1	87	20.54	0.52	1340	4805	134.306	18.627		68	1	68	21.06	8.19	1340	4898	44.65	5.355		68	1	68	63.982	9.88	1340	3926	62.835	7.421		68	1	68	33.8	9.62	1440	3862	92.391	18.877		68	1	68	50.7	12.74	1340	4296	28.877	1.695
69	2	1	28.21	16.77	0	2714	0	0		69	1	69	21.645	7.995	1360	4397	45.266	4.761		69	1	69	63.895	9.1	1360	3053	63.62	6.734		69	1	69	30.42	10.14	1460	4456	95.81	15.924		69	1	69	50.83	13.65	1360	4174	29.796	2.467
70	2	2	28.47	16.9	20	2735	0.291	0.291		70	1	70	21.84	7.995	1380	4254	45.461	4.602		70	1	70	63.895	9.013	1380	2949	63.707	6.665		70	1	70	32.76	9.75	1480	4115	98.183	17.969		70	1	70	50.57	12.74	1380	4243	30.743	1.768
71	2	3	28.34	16.9	40	2742	0.421	0.184		71	1	71	22.035	7.995	1400	4537	45.656	4.447		71	1	71	63.722	8.84	1400	3181	63.952	6.422		71	1	71	30.81	10.14	1500	4351	100.171	16.216		71	1	71	50.44	13	1400	4057	31.033	2.055
72	2	4	28.73	17.03	60	2652	0.832	0.581		72	1	72	21.255	7.995	1420	4608	46.436	5.085		72	1	72	63.722	8.58	1420	3001	64.212	6.216		72	1	72	35.49	9.88	1520	2818	104.858	20.121		72	1	72	50.7	13	1420	4228	31.293	1.919
73	2	5	29.12	17.03	80	2834	1.222	0.946		73	1	73	21.255	7.995	1440	4464	46.436	5.085		73	1	73	63.722	8.407	1440	2452	64.385	6.081		73	1	73	35.88	8.19	1540	4545	106.593	21.4		73	1	73	59.02	9.23	1440	4298	40.428	7.696
74	2	6	28.34	16.9	100	2597	2.013	0.184		74	1	74	21.255	7.995	1460	4644	46.436	5.085		74	1	74	63.722	8.407	1460	2476	64.385	6.081		74	1	74	35.75	8.84	1560	2750	107.256	20.917		74	1	74	58.37	9.49	1460	4108	41.128	7.001
75	2	7	28.86	17.42	120	2969	2.748	0.919		75	1	75	21.06	7.8	1480	4427	46.712	5.152		75	1	75	63.722	8.407	1480	2334	64.385	6.081		75	1	75	35.88	8.97	1580	2413	107.44	20.95		75	1	75	57.98	10.4	1480	4541	42.118	6.435
76	2	8	28.86	17.42	140	3041	2.748	0.919		76	1	76	21.255	7.605	1500	3953	46.988	4.887		76	1	76	63.722	8.407	1500	3001	64.385	6.081		76	1	76	36.01	8.45	1600	2698	107.976	21.354		76	1	76	57.72	10.14	1500	4083	42.485	6.221
77	2	9	27.95	17.16	160	4124	3.694	0.469		77	1	77	21.45	7.8	1520	4233	47.263	4.816		77	1	77	63.722	8.407	1520	2858	64.385	6.081		77	1	77	36.14	8.06	1620	2608	108.387	21.687		77	1	77	57.85	9.49	1520	3891	43.148	6.5
78	2	10	28.47	16.38	180	3602	4.632	0.469		78	1	78	21.45	7.8	1540	4485	47.263	4.816		78	1	78	63.722	8.407	1540	2643	64.385	6.081		78	1	78	35.23	11.83	1640	4075	112.265	18.904		78	1	78	57.85	9.75	1540	3531	43.408	6.432
79	2	11	29.25	17.03	200	3134	5.647	1.072		79	1	79	21.45	7.8	1560	4593	47.263	4.816		79	1	79	63.722	8.407	1560	2679	64.385	6.081		79	1	79	35.62	8.97	1660	3562	115.151	20.736		79	1	79	60.06	1.04	1560	3975	52.394	13.299
80	2	12	29.25	17.16	220	3062	5.777	1.111		80	1	80	21.45	7.8	1580	4737	47.263	4.816		80	1	80	63.722	8.407	1580	2679	64.385	6.081		80	1	80	35.62	8.97	1680	2877	115.151	20.736		80	1	80	60.06	2.6	1580	3795	53.954	12.135
81	2	13	30.03	16.9	240	4055	6.599	1.825		81	1	81	22.035	7.41	1600	4429	47.967	4.114		81	1	81	63.722	8.407	1600	2714	64.385	6.081		81	1	81	35.62	8.71	1700	2697	115.411	20.885		81	1	81	59.54	3.77	1600	3617	55.235	10.942
82	2	14	30.16	16.9	260	3909	6.729	1.954		82	1	82	23.01	7.41	1620	4583	48.942	3.321		82	1	82	63.808	8.32	1620	2827	64.508	6.07		82	1	82	33.8	10.14	1720	3396	117.726	18.574		82	1	82	58.89	2.73	1620	3937	56.461	11.252
83	2	15	30.42	17.03	280	4266	7.02	2.225		83	1	83	23.01	7.215	1640	4693	49.137	3.198		83	1	83	63.808	8.32	1640	3114	64.508	6.07		83	1	83	32.24	8.97	1740	3778	119.676	18.063		83	1	83	59.15	3.12	1640	3873	56.93	11.132
84	2	16	30.55	16.77	300	3819	7.311	2.34		84	1	84	23.205	7.215	1660	4549	49.332	3.046		84	1	84	63.808	8.32	1660	2827	64.508	6.07		84	1	84	34.19	8.84	1760	4375	121.63	19.657		84	1	84	63.57	2.99	1660	4201	61.352	14.569
85	2	17	30.29	16.25	320	4440	7.892	2.144		85	1	85	21.06	7.995	1680	3452	51.614	5.251		85	1	85	63.808	8.32	1680	3402	64.508	6.07		85	1	85	34.19	8.84	1780	4448	121.63	19.657		85	2	1	40.56	28.34	0	2782	0	0
86	2	18	30.68	16.64	340	4120	8.444	2.473		86	1	86	20.475	8.58	1700	3894	52.441	6.058		86	1	86	63.808	8.32	1700	3222	64.508	6.07		86	1	87	33.67	8.84	1800	4386	122.15	19.247		86	2	2	40.95	28.6	20	2432	0.469	0.469
87	2	19	30.42	16.64	360	3875	8.704	2.214		87	1	87	20.475	8.58	1720	4218	52.441	6.058		87	1	87	63.808	8.32	1720	3508	64.508	6.07		87	2	1	62.01	35.62	0	2433	0	0		87	2	3	40.95	28.6	40	2406	0.469	0.469
88	2	20	29.25	16.77	380	4362	9.881	1.04		88	1	88	21.645	9.945	1740	2456	54.239	6.092		88	1	88	63.808	8.32	1740	3438	64.508	6.07		88	2	2	62.01	35.62	20	2599	0	0		88	2	4	40.69	28.73	60	2303	0.759	0.411
89	2	21	30.42	16.77	400	4019	11.051	2.21		89	1	89	19.5	8.58	1760	4891	56.782	6.894		89	1	89	63.722	8.407	1760	3970	64.631	6.081		89	2	3	61.62	35.88	40	2516	0.469	0.469		89	2	5	40.82	28.73	80	2300	0.889	0.469
90	2	22	30.03	16.38	420	4564	11.602	1.861		90	1	90	22.425	9.555	1780	4817	59.865	5.305		90	1	90	63.722	8.407	1780	3683	64.631	6.081		90	2	4	61.62	35.88	60	2838	0.469	0.469		90	2	6	40.82	28.73	100	2470	0.889	0.469
91	2	23	31.07	17.03	440	4187	12.829	2.872		91	1	92	21.255	8.775	1800	4035	61.271	5.543		91	1	91	63.722	8.407	1800	3827	64.631	6.081		91	2	5	62.01	35.62	80	2957	0.937	0		91	2	7	40.82	28.73	120	2508	0.889	0.469
92	2	24	27.69	17.29	460	3869	16.219	0.735		92	2	1	26.325	6.435	0	4035	0	0		92	2	1	75.27	21.45	0	3587	0	0		92	2	6	61.75	35.62	100	2600	1.197	0.26		92	2	8	40.82	28.73	140	2615	0.889	0.469
93	2	25	24.44	18.59	480	3349	19.719	4.186		93	2	2	26.52	6.63	20	4376	0.276	0.276		93	2	2	75.075	19.11	20	3339	2.348	2.348		93	2	7	61.75	35.62	120	2600	1.197	0.26		93	2	9	40.82	28.73	160	2479	0.889	0.469
94	2	26	22.62	16.77	500	4670	22.293	5.59		94	2	3	26.52	6.63	40	4521	0.276	0.276		94	2	3	75.465	17.94	40	4455	3.581	3.515		94	2	8	61.23	35.36	140	2510	1.779	0.822		94	2	10	40.82	29.25	180	4233	1.409	0.946
95	2	27	25.61	12.74	520	3805	27.311	4.796		95	2	4	26.52	6.825	60	4702	0.471	0.436		95	2	4	74.685	15.99	60	4699	5.682	5.491		95	2	9	60.97	35.36	160	2299	2.039	1.072		95	2	11	36.92	27.69	200	2975	5.61	3.698
96	2	28	25.48	12.22	540	3402	27.847	5.306		96	2	5	27.495	6.825	80	4399	1.446	1.233		96	2	5	75.075	17.16	80	5023	6.915	4.294		96	2	10	61.1	35.36	180	2290	2.169	0.946		96	2	12	33.28	25.35	220	3946	9.937	7.87
97	2	29	25.74	12.61	560	4083	28.316	4.838		97	2	6	26.52	6.24	100	4123	2.583	0.276		97	2	6	75.27	17.745	100	5022	7.532	3.705		97	2	11	61.1	35.36	200	2571	2.169	0.946		97	2	13	32.76	28.21	240	3430	12.844	7.801
98	2	30	25.61	12.48	580	3908	28.5	5.016		98	2	7	26.325	6.24	120	4401	2.778	0.195		98	2	7	75.27	18.33	120	4631	8.117	3.12		98	2	12	61.62	35.49	220	2483	2.705	0.411		98	2	14	34.58	30.16	260	4128	15.511	6.251
99	2	31	25.61	11.83	600	3625	29.15	5.582		99	2	8	26.52	6.24	140	4593	2.973	0.276		99	2	8	75.465	18.525	140	4527	8.392	2.931		99	2	13	61.62	35.49	240	2502	2.705	0.411		99	2	15	34.97	28.6	280	4895	17.119	5.596
100	2	32	26	12.09	620	3618	29.618	5.176		100	2	9	27.105	6.045	160	4391	3.589	0.872		100	2	9	75.66	18.915	160	4300	8.828	2.565		100	2	14	61.62	35.49	260	2413	2.705	0.411		100	2	16	34.71	24.05	300	4206	21.677	7.254
101	2	33	25.48	12.35	640	3945	30.2	5.195		101	2	10	27.105	6.045	180	4032	3.589	0.872		101	2	10	75.66	18.915	180	3872	8.828	2.565		101	2	15	61.88	35.49	280	2877	2.965	0.184		101	2	17	34.71	24.57	320	3882	22.197	6.96
102	2	34	26	12.35	660	4083	30.72	4.942		102	2	11	27.105	6.045	200	3164	3.589	0.872		102	2	11	75.66	18.915	200	3943	8.828	2.565		102	2	16	61.88	35.49	300	2984	2.965	0.184		102	2	18	34.71	24.57	340	4206	22.197	6.96
103	2	35	26	12.35	680	4048	30.72	4.942		103	2	12	26.52	6.435	220	4267	4.293	0.195		103	2	12	75.66	18.915	220	5053	8.828	2.565		103	2	17	62.01	35.49	320	3494	3.095	0.13		103	2	19	34.84	25.09	360	4233	22.733	6.579
104	2	36	26	12.35	700	4011	30.72	4.942		104	2	13	24.765	7.605	240	4322	6.402	1.95		104	2	13	76.83	18.72	240	2867	10.014	3.144		104	2	18	62.14	35.49	340	3794	3.225	0.184		104	2	20	34.84	25.09	380	4053	22.733	6.579
105	2	37	26	12.35	720	4300	30.72	4.942		105	2	14	24.765	7.605	260	2486	6.402	1.95		105	2	14	76.83	20.085	260	2438	11.379	2.073		105	2	19	62.14	35.49	360	3829	3.225	0.184		105	2	21	35.36	26.39	400	3511	24.133	5.554
106	2	38	24.57	10.27	740	4793	33.244	7.45		106	2	15	22.62	8.19	280	2332	8.625	4.1		106	2	15	76.83	20.085	280	2185	11.379	2.073		106	2	20	62.14	35.49	380	3327	3.225	0.184		106	2	22	36.01	26.91	420	3486	24.965	4.769
107	2	39	24.05	10.14	760	4606	33.78	7.827		107	2	16	20.475	11.895	300	2475	12.906	8.002		107	2	16	76.245	19.89	300	2787	11.996	1.84		107	2	21	62.27	35.23	400	2337	3.516	0.469		107	2	23	35.75	26.91	440	3796	25.225	5.018
108	2	40	24.7	10.14	780	3947	34.43	7.502		108	2	17	20.475	12.09	320	2624	13.101	8.136		108	2	17	76.245	19.89	320	2572	11.996	1.84		108	2	22	62.27	35.23	420	2298	3.516	0.469		108	2	24	35.1	26.65	460	4243	25.925	5.716
109	2	41	24.7	10.14	800	3406	34.43	7.502		109	2	18	20.475	12.09	340	2284	13.101	8.136		109	2	18	76.657	20.713	340	4193	12.917	1.57		109	2	23	62.27	35.23	440	2663	3.516	0.469		109	2	25	35.88	26.78	480	3857	26.716	4.933
110	2	42	24.44	9.88	820	2811	34.798	7.854		110	2	19	20.475	12.09	360	2401	13.101	8.136		110	2	19	76.483	20.54	360	3678	13.162	1.517		110	2	24	61.62	35.23	460	2690	4.166	0.552		110	2	26	35.88	26.78	500	3713	26.716	4.933
111	2	43	24.05	9.62	840	2913	35.266	8.272		111	2	20	20.475	11.895	380	2367	13.296	8.002		111	2	20	76.483	20.54	380	3964	13.162	1.517		111	2	25	61.62	35.23	480	2397	4.166	0.552		111	2	27	34.06	25.87	520	4384	28.751	6.953
112	2	44	24.05	9.49	860	2116	35.396	8.385		112	2	21	21.255	10.92	400	4098	14.545	6.769		112	2	21	76.483	20.54	400	3822	13.162	1.517		112	2	26	61.75	35.1	500	2886	4.349	0.581		112	2	28	34.71	26.65	540	3954	29.766	6.089
113	2	45	24.44	9.88	880	3606	35.948	7.854		113	2	22	21.45	10.725	420	4236	14.821	6.494		113	2	22	76.483	20.54	420	3858	13.162	1.517		113	2	27	62.01	35.23	520	2817	4.64	0.39		113	2	29	34.58	26.52	560	3876	29.95	6.251
114	2	46	25.09	10.14	900	3535	36.648	7.327		114	2	23	20.865	10.92	440	3412	15.437	7.066		114	2	23	76.483	20.54	440	4074	13.162	1.517		114	2	28	62.27	35.23	540	3379	4.9	0.469		114	2	30	34.58	26.52	580	4056	29.95	6.251
115	2	47	27.95	15.08	920	2146	42.356	1.71		115	2	24	20.085	10.92	460	3325	16.217	7.685		115	2	24	71.63	15.947	460	3605	19.844	6.598		115	2	29	62.14	35.23	560	2969	5.03	0.411		115	2	31	34.58	26.52	600	4056	29.95	6.251
116	2	48	25.09	13.91	940	5016	45.446	4.232		116	2	25	20.28	10.725	480	3249	16.493	7.413		116	2	25	69.29	11.787	480	2912	24.617	11.364		116	2	30	62.14	35.23	580	3794	5.03	0.411		116	2	32	34.19	26.65	620	4055	30.361	6.59
117	2	49	25.35	16.25	960	3166	47.801	2.907		117	2	26	20.28	10.53	500	2175	16.688	7.301		117	2	26	71.803	12.307	500	2925	27.184	9.778		117	2	31	62.14	35.23	600	3507	5.03	0.411		117	2	33	34.19	26.65	640	3983	30.361	6.59
118	2	50	25.87	18.85	980	3476	50.452	3.131		118	2	27	20.475	10.725	520	2531	16.964	7.254		118	2	27	69.377	14.04	520	2242	30.166	9.468		118	2	32	61.75	35.23	620	2887	5.42	0.469		118	2	34	34.19	26.65	660	3983	30.361	6.59
119	2	51	25.87	18.85	1000	3548	50.452	3.131		119	2	28	20.865	11.7	540	3022	18.014	7.585		119	2	28	70.07	13.087	540	2291	31.345	9.848		119	2	33	61.75	35.23	640	3029	5.42	0.469		119	2	35	33.8	26.65	680	4504	30.751	6.968
120	2	52	25.87	18.85	1020	3765	50.452	3.131		120	2	29	21.06	11.895	560	4856	18.29	7.585		120	2	29	68.337	15.34	560	2322	34.187	9.241		120	2	34	61.49	35.1	660	2889	5.711	0.735		120	2	36	34.32	26.52	700	4416	31.287	6.5
121	2	53	25.87	18.85	1040	3838	50.452	3.131		121	2	30	20.865	11.895	580	4596	18.485	7.722		121	2	30	70.59	18.2	580	3692	37.828	5.698		121	2	35	61.49	35.1	680	2853	5.711	0.735		121	2	37	34.84	26.52	720	4233	31.807	6.003
122	2	54	25.87	18.85	1060	3657	50.452	3.131		122	2	31	20.085	12.09	600	4768	19.289	8.421		122	2	31	70.243	17.16	600	2235	38.925	6.608		122	2	36	61.49	35.1	700	2925	5.711	0.735		122	2	38	35.36	26.52	740	4260	32.327	5.509
123	2	55	25.87	18.85	1080	3802	50.452	3.131		123	2	32	20.28	11.895	620	3684	19.564	8.146		123	2	32	70.417	16.9	620	2402	39.237	6.653		123	2	37	61.49	35.1	720	3105	5.711	0.735		123	2	39	35.36	26.52	760	4368	32.327	5.509
124	2	56	26	19.11	1100	4083	50.743	3.219		124	2	33	20.67	11.7	640	4882	20.001	7.727		124	2	33	70.59	16.207	640	3867	39.952	7.028		124	2	38	62.01	35.1	740	3565	6.231	0.52		124	2	40	35.36	26.52	780	4549	32.327	5.509
125	2	57	25.61	18.72	1120	3621	51.294	3.25		125	2	34	20.865	12.09	660	4204	20.437	7.861		125	2	34	70.503	16.727	660	3523	40.479	6.711		125	2	39	62.27	34.71	760	3307	6.699	0.946		125	2	41	36.14	27.56	800	4591	33.627	4.488
126	2	58	27.17	18.33	1140	2358	52.902	1.875		126	2	35	20.865	11.505	680	3450	21.022	7.451		126	2	35	71.37	18.2	680	2173	42.188	5.077		126	2	40	61.49	34.97	780	3207	7.522	0.832		126	2	42	34.71	26.78	820	4496	35.256	6.054
127	2	59	22.36	14.69	1160	4543	58.934	6.209		127	2	36	20.865	12.285	700	3838	21.802	8.002		127	2	36	71.37	18.46	700	2707	42.448	4.914		127	2	41	62.01	34.84	800	3316	8.058	0.78		127	2	43	33.54	26.13	840	4251	36.595	7.36
128	2	60	21.84	13.26	1180	4655	60.456	7.273		128	2	37	20.865	11.7	720	4099	22.387	7.585		128	2	37	71.63	18.547	720	2357	42.722	4.656		128	2	42	62.01	34.84	820	3387	8.058	0.78		128	2	44	33.28	25.61	860	4268	37.176	7.775
129	2	61	21.97	14.04	1200	4283	61.247	6.811		129	2	38	20.865	11.7	740	4353	22.387	7.585		129	2	38	71.717	18.373	740	2156	42.916	4.7		129	2	43	61.36	34.58	840	3731	8.758	1.226		129	2	45	34.71	27.3	880	4601	39.39	5.942
130	2	62	21.58	14.43	1220	4449	61.798	7.031		130	2	39	20.475	11.115	760	4291	23.09	7.492		130	2	39	71.717	18.373	760	2398	42.916	4.7		130	2	44	61.75	34.71	860	2922	9.169	0.946		130	2	46	32.5	24.83	900	4251	42.704	8.791
131	2	63	21.06	14.82	1240	4644	62.448	7.411		131	2	40	19.5	11.31	780	3981	24.084	8.387		131	2	40	71.717	18.373	780	2623	42.916	4.7		131	2	45	61.75	34.71	880	2778	9.169	0.946		131	2	47	33.02	25.22	920	4068	43.354	8.16
132	2	64	21.06	14.82	1260	4500	62.448	7.411		132	2	41	19.5	11.31	800	4527	24.084	8.387		132	2	41	72.15	17.853	800	5926	43.593	4.761		132	2	46	61.88	35.1	900	2841	9.58	0.536		132	2	48	33.02	25.22	940	4033	43.354	8.16
133	2	65	21.45	14.04	1280	4555	63.32	7.29		133	2	42	19.11	12.48	820	3941	25.317	9.413		133	2	42	71.803	18.027	820	4678	43.981	4.872		133	2	47	61.88	35.1	920	3092	9.58	0.536		133	2	50	35.1	26.52	960	4103	45.807	5.755
134	2	66	21.84	13.91	1300	4366	63.731	6.983		134	2	43	18.72	12.09	840	4732	25.869	9.477		134	2	43	72.063	17.42	840	5614	44.641	5.15		134	2	48	61.88	35.1	940	2984	9.58	0.536		134	2	51	33.67	25.48	980	4204	47.575	7.46
135	2	67	21.84	14.17	1320	4366	63.991	6.88		135	2	44	18.72	12.09	860	4190	25.869	9.477		135	2	44	73.017	16.207	860	4922	46.184	5.707		135	2	49	61.88	35.1	960	3271	9.58	0.536		135	2	52	34.06	26.13	1000	4451	48.333	6.865
136	2	68	21.71	14.17	1340	4538	64.121	7.001		136	2	45	19.11	12.87	880	4591	26.741	9.668		136	2	45	74.75	14.907	880	4459	48.35	6.564		136	2	50	61.75	34.97	980	2600	9.764	0.7		136	2	53	35.1	27.95	1020	4536	50.429	5.474
137	2	69	20.54	12.35	1360	4877	66.285	8.852		137	2	46	19.11	12.87	900	4481	26.741	9.668		137	2	46	74.663	14.647	900	5092	48.625	6.83		137	2	51	61.75	34.97	1000	2744	9.764	0.7		137	2	54	34.71	28.08	1040	3702	50.841	5.856
138	2	70	22.1	14.43	1380	3992	68.885	6.543		138	2	47	19.11	12.87	920	4663	26.741	9.668		138	2	47	75.617	12.74	920	4212	50.756	8.717		138	2	52	61.88	34.97	1020	2949	9.894	0.663		138	2	55	35.49	28.21	1060	4359	51.631	5.072
139	2	71	21.97	14.82	1400	4573	69.296	6.538		139	2	48	19.11	12.87	940	4736	26.741	9.668		139	2	48	73.797	12.653	940	4195	52.578	8.919		139	2	53	61.88	34.97	1040	2949	9.894	0.663		139	2	56	36.14	28.86	1080	4378	52.551	4.45
140	2	72	21.58	14.3	1420	4671	69.946	7.075		140	2	49	18.915	12.675	960	4448	27.017	9.687		140	2	49	71.63	13.52	960	5147	54.912	8.726		140	2	54	61.88	34.84	1060	2912	10.024	0.791		140	2	57	34.97	29.9	1100	4349	54.116	5.804
141	2	73	21.58	14.3	1440	4671	69.946	7.075		141	2	50	18.915	12.675	980	4483	27.017	9.687		141	2	50	71.283	14.04	980	4527	55.537	8.414		141	2	55	62.14	34.45	1080	2370	10.492	1.177		141	2	58	34.58	30.03	1120	4195	54.527	6.214
142	2	74	21.58	13.52	1460	4739	70.726	7.384		142	2	51	19.11	12.285	1000	4626	27.453	9.289		142	2	51	71.283	14.04	1000	4564	55.537	8.414		142	2	56	62.27	34.32	1100	2382	10.676	1.326		142	2	59	34.97	28.6	1140	3956	56.009	5.596
143	2	75	22.49	12.74	1480	4453	71.925	6.997		143	2	52	19.11	12.285	1020	4445	27.453	9.289		143	2	52	71.283	14.04	1020	4634	55.537	8.414		143	2	57	62.01	34.32	1120	3135	10.936	1.3		143	2	60	35.23	28.86	1160	3534	56.377	5.355
144	2	76	22.36	13.52	1500	4186	72.715	6.692		144	2	53	19.11	12.285	1040	4481	27.453	9.289		144	2	53	71.283	14.04	1040	4383	55.537	8.414		144	2	58	61.75	34.32	1140	3888	11.196	1.326		144	2	61	35.23	28.86	1180	3534	56.377	5.355
145	2	77	21.97	13.91	1520	4567	73.267	6.864		145	2	54	18.72	11.115	1060	5270	28.686	8.93		145	2	54	71.283	14.04	1060	4204	55.537	8.414		145	2	59	61.75	34.32	1160	4066	11.196	1.326		145	2	62	35.36	28.99	1200	3467	56.561	5.24
146	2	78	22.1	14.82	1540	4430	74.186	6.414		146	2	55	18.72	10.725	1080	3573	29.076	8.732		146	2	55	71.283	14.04	1080	4275	55.537	8.414		146	2	60	61.75	34.32	1180	3350	11.196	1.326		146	2	63	35.23	29.12	1220	3747	56.745	5.387
147	2	79	22.75	14.17	1560	4843	75.105	6.047		147	2	56	18.72	10.725	1100	3646	29.076	8.732		147	2	56	71.283	14.04	1100	4312	55.537	8.414		147	2	61	59.54	36.4	1200	2652	14.231	2.59		147	2	64	35.36	29.12	1240	3539	56.875	5.258
148	2	80	21.84	14.17	1580	4583	76.015	6.88		148	2	57	18.915	11.115	1120	5024	29.512	8.764		148	2	57	71.283	14.04	1120	4096	55.537	8.414		148	2	62	59.93	36.27	1220	2801	14.642	2.179		148	2	65	35.1	28.21	1260	4351	57.821	5.462
149	2	81	22.1	13.52	1600	4286	76.716	6.921		149	2	58	18.72	11.115	1140	2809	29.707	8.93		149	2	58	71.283	14.04	1140	3738	55.537	8.414		149	2	63	59.93	36.27	1240	2978	14.642	2.179		149	2	66	35.62	29.38	1280	3197	59.101	5.048
150	2	82	21.32	13.39	1620	4487	77.506	7.674		150	2	59	18.72	11.115	1160	3750	29.707	8.93		150	2	59	71.283	14.04	1160	4670	55.537	8.414		150	2	64	60.97	34.84	1260	2788	16.411	1.3		150	2	67	35.23	28.73	1300	3746	59.859	5.344
151	2	83	21.45	14.17	1640	4813	78.297	7.243		151	2	60	18.72	11.115	1180	2496	29.707	8.93		151	2	60	71.283	14.04	1180	4492	55.537	8.414		151	2	65	60.97	34.84	1280	3003	16.411	1.3		151	2	68	35.1	28.73	1320	3814	59.989	5.474
152	2	84	22.23	14.17	1660	4583	79.077	6.521		152	2	61	18.72	11.115	1200	4981	29.707	8.93		152	2	61	71.283	14.04	1200	4061	55.537	8.414		152	2	66	60.97	34.84	1300	2967	16.411	1.3		152	2	69	33.02	25.35	1340	4462	63.958	8.111
153	2	85	22.1	14.56	1680	4538	79.488	6.497		153	2	62	18.525	11.115	1220	4145	29.902	9.096		153	2	62	71.283	14.04	1220	4132	55.537	8.414		153	2	67	60.97	34.84	1320	2931	16.411	1.3		153	2	70	33.02	25.35	1360	4462	63.958	8.111
154	2	86	21.71	14.3	1700	4760	79.957	6.953		154	2	63	18.915	11.115	1240	3295	30.292	8.764		154	2	63	71.283	14.04	1240	3954	55.537	8.414		154	2	68	60.97	34.84	1340	2896	16.411	1.3		154	2	71	33.02	25.35	1380	4244	63.958	8.111
155	2	87	22.49	13.91	1720	4638	80.829	6.395		155	2	64	18.915	11.115	1260	3836	30.292	8.764		155	2	64	71.283	14.04	1260	4132	55.537	8.414		155	2	69	61.23	34.84	1360	3568	16.671	1.103		155	2	72	32.11	24.96	1400	4371	64.948	9.101
156	2	88	22.23	13.78	1740	4439	81.12	6.686		156	2	65	18.915	11.115	1280	3620	30.292	8.764		156	2	65	71.283	14.04	1280	3701	55.537	8.414		156	2	70	61.23	34.84	1380	2360	16.671	1.103		156	2	73	31.33	24.44	1420	4222	65.886	10.02
157	2	89	22.1	13.78	1760	4642	81.25	6.802		157	2	66	18.915	11.115	1300	3007	30.292	8.764		157	2	66	71.283	14.04	1300	4456	55.537	8.414		157	2	71	61.23	34.71	1400	2706	16.801	1.199		157	2	74	32.24	24.96	1440	4140	66.934	8.98
158	2	90	22.36	14.43	1780	4693	81.95	6.301		158	2	67	18.915	10.725	1320	3508	30.682	8.562		158	2	67	71.283	14.04	1320	3881	55.537	8.414		158	2	72	61.23	34.71	1420	2269	16.801	1.199		158	2	75	33.02	25.22	1460	4249	67.756	8.16
159	2	95	22.1	14.04	1800	4647	82.418	6.692		159	2	68	19.305	10.53	1340	3833	31.118	8.127		159	2	68	71.283	14.04	1340	3667	55.537	8.414		159	2	73	60.45	35.62	1440	3693	17.999	1.56		159	2	76	40.3	31.2	1480	4244	77.177	2.872
160	3	1	47.97	26.52	0	3408	0	0		160	2	69	19.11	10.53	1360	4664	31.313	8.296		160	2	69	71.283	14.04	1360	2879	55.537	8.414		160	2	74	61.36	35.36	1460	4700	18.945	0.7		160	2	77	40.3	31.2	1500	4137	77.177	2.872
161	3	2	47.58	26.13	20	4891	0.552	0.552		161	2	70	18.915	10.53	1380	3547	31.508	8.466		161	2	70	71.283	14.04	1380	3129	55.537	8.414		161	2	75	61.62	35.1	1480	4441	19.313	0.65		161	2	78	40.43	31.46	1520	4041	77.468	3.123
162	3	3	47.19	25.74	40	2941	1.103	1.103		162	2	71	19.11	10.335	1400	3941	31.784	8.202		162	2	71	71.283	14.04	1400	2663	55.537	8.414		162	2	76	62.01	34.58	1500	2381	19.963	1.04		162	2	79	40.43	31.46	1540	4040	77.468	3.123
163	3	4	46.41	26.39	60	3189	2.118	1.565		163	2	72	19.11	11.115	1420	4554	32.564	8.6		163	2	72	71.283	14.04	1420	3738	55.537	8.414		163	2	77	62.01	34.19	1520	2889	20.353	1.43		163	2	80	40.43	31.46	1560	4004	77.468	3.123
164	3	5	46.93	26.39	80	3711	2.638	1.048		164	2	73	19.11	10.92	1440	3470	32.759	8.495		164	2	73	71.283	14.04	1440	3415	55.537	8.414		164	2	78	62.01	34.19	1540	2853	20.353	1.43		164	2	81	40.3	31.72	1580	4244	77.758	3.39
165	3	6	46.54	26.91	100	3253	3.288	1.482		165	2	74	19.11	10.92	1460	3434	32.759	8.495		165	2	74	71.283	14.04	1460	3452	55.537	8.414		165	2	79	61.88	34.19	1560	3164	20.483	1.436		165	2	82	40.3	31.72	1600	4065	77.758	3.39
166	3	7	47.58	26.13	120	4353	4.588	0.552		166	2	75	19.11	10.92	1480	4233	32.759	8.495		166	2	75	71.283	14.04	1480	3165	55.537	8.414		166	2	80	62.01	34.45	1580	2288	20.774	1.17		166	2	83	40.3	31.72	1620	4172	77.758	3.39
167	3	8	46.93	26.52	140	3347	5.346	1.04		167	2	76	19.11	10.92	1500	4195	32.759	8.495		167	2	76	71.283	14.04	1500	3953	55.537	8.414		167	2	81	62.01	34.45	1600	2240	20.774	1.17		167	2	84	40.04	31.72	1640	4242	78.018	3.42
168	3	9	46.54	25.74	160	4365	6.219	1.629		168	2	77	19.11	10.725	1520	3828	32.954	8.394		168	2	77	71.283	14.04	1520	4204	55.537	8.414		168	2	82	62.01	34.45	1620	2417	20.774	1.17		168	2	85	40.04	31.72	1660	4206	78.018	3.42
169	3	10	47.45	26	180	3826	7.165	0.735		169	2	78	18.72	10.53	1540	3392	33.39	8.637		169	2	78	71.283	14.04	1540	3381	55.537	8.414		169	2	83	62.01	34.45	1640	2817	20.774	1.17		169	2	86	40.04	31.59	1680	4066	78.148	3.291
170	3	11	47.45	26.65	200	4153	7.815	0.536		170	2	79	18.72	10.53	1560	3972	33.39	8.637		170	2	79	71.283	14.04	1560	2365	55.537	8.414		170	2	84	62.01	34.45	1660	2639	20.774	1.17		170	2	87	40.04	31.59	1700	3959	78.148	3.291
171	3	12	47.71	26.39	220	3710	8.183	0.291		171	2	80	18.72	10.53	1580	4840	33.39	8.637		171	2	80	71.283	14.04	1580	2002	55.537	8.414		171	2	85	62.01	34.45	1680	2711	20.774	1.17		171	2	88	31.2	32.5	1720	4101	87.035	10.243
172	3	13	48.88	26.65	240	2625	9.381	0.919		172	2	81	18.525	10.335	1600	4218	33.666	8.721		172	2	81	71.283	14.04	1600	2114	55.537	8.414		172	2	86	62.01	34.06	1700	2668	21.164	1.56		172	2	89	31.33	32.37	1740	4108	87.219	10.071
173	3	14	46.02	25.22	260	2114	12.579	2.344		173	2	82	18.525	9.75	1620	3819	34.251	8.475		173	2	82	71.283	14.04	1620	2103	55.537	8.414		173	2	87	62.01	34.06	1720	2668	21.164	1.56		173	2	90	31.33	32.76	1760	4175	87.609	10.234
174	3	15	46.28	25.61	280	3078	13.047	1.919		174	2	83	18.525	9.555	1640	3638	34.446	8.401		174	2	83	71.283	14.04	1640	2078	55.537	8.414		174	2	88	62.01	34.06	1740	2920	21.164	1.56		174	2	91	31.33	33.02	1780	4614	87.869	10.349
175	3	16	46.28	25.61	300	3078	13.047	1.919		175	2	84	18.525	9.555	1660	3565	34.446	8.401		175	2	84	71.283	14.04	1660	2228	55.537	8.414		175	2	89	62.01	34.06	1760	3064	21.164	1.56		175	2	92	31.33	32.89	1800	4398	87.999	10.291
176	3	17	46.15	25.48	320	2730	13.231	2.096		176	2	85	18.525	9.555	1680	5123	34.446	8.401		176	2	85	71.283	14.04	1680	2309	55.537	8.414		176	2	90	61.23	34.58	1780	2489	22.101	1.3		176	3	1	72.67	27.82	0	2939	0	0
177	3	18	44.98	25.22	340	4874	14.43	3.26		177	2	86	19.11	9.75	1700	4668	35.062	7.94		177	2	86	71.283	14.04	1700	2304	55.537	8.414		177	2	91	61.88	34.45	1800	2554	22.764	1.177		177	3	2	73.32	28.08	20	2910	0.7	0.7
178	3	19	45.5	25.22	360	4668	14.95	2.791		178	2	87	19.305	10.14	1720	2681	35.498	7.938		178	2	87	71.283	14.04	1720	2221	55.537	8.414		178	3	1	87.88	38.09	0	2383	0	0		178	3	3	72.93	28.08	40	2485	1.09	0.368
179	3	20	45.89	25.22	380	2512	15.34	2.453		179	2	88	19.305	10.335	1740	2901	35.693	8.031		179	2	88	71.283	14.04	1740	2357	55.537	8.414		179	3	2	87.88	38.09	20	2363	0	0		179	3	4	72.67	28.21	60	2611	1.381	0.39
180	3	21	45.89	25.22	400	2608	15.34	2.453		180	2	89	19.305	10.335	1760	3622	35.693	8.031		180	2	89	71.283	14.04	1760	2201	55.537	8.414		180	3	3	87.75	38.09	40	2466	0.13	0.13		180	3	5	72.67	28.21	80	2720	1.381	0.39
181	3	22	46.02	25.22	420	2887	15.47	2.344		181	2	90	19.11	10.53	1780	2270	35.969	8.296		181	2	90	71.283	14.04	1780	2421	55.537	8.414		181	3	4	87.75	38.09	60	2711	0.13	0.13		181	3	6	72.67	28.21	100	2754	1.381	0.39
182	3	23	46.28	25.61	440	3328	15.939	1.919		182	2	91	19.11	10.53	1800	2516	35.969	8.296		182	2	92	71.283	14.04	1800	2481	55.537	8.414		182	3	5	87.62	37.7	80	3347	0.541	0.469		182	3	7	72.67	28.21	120	2612	1.381	0.39
183	3	24	46.67	26.26	460	5092	16.697	1.326		183	3	1	44.85	10.27	0	4317	0	0		183	3	1	96.503	15.947	0	4087	0	0		183	3	6	87.62	37.05	100	2660	1.191	1.072		183	3	8	72.67	28.21	140	2493	1.381	0.39
184	3	25	46.8	26	480	3858	16.987	1.28		184	3	2	45.11	10.335	20	4045	0.268	0.268		184	3	2	98.063	17.073	20	5215	1.924	1.924		184	3	7	87.62	36.79	120	2921	1.451	1.326		184	3	9	72.41	28.73	160	3654	1.962	0.946
185	3	26	47.06	25.87	500	2715	17.278	1.118		185	3	3	45.37	10.4	40	3938	0.536	0.536		185	3	3	100.143	18.46	40	2809	4.424	4.423		185	3	8	87.62	36.66	140	2444	1.581	1.453		185	3	10	72.15	27.56	180	4564	3.161	0.581
186	3	27	47.97	25.61	520	2523	18.224	0.91		186	3	4	45.5	10.4	60	3845	0.666	0.663		186	3	4	97.283	18.2	60	4787	7.296	2.385		186	3	9	87.75	37.05	160	3105	1.992	1.048		186	3	11	72.15	27.56	200	4347	3.161	0.581
187	3	28	48.49	25.61	540	4915	18.744	1.048		187	3	5	45.5	10.4	80	3377	0.666	0.663		187	3	5	94.857	21.407	80	4455	11.317	5.703		187	3	10	87.75	36.4	180	3391	2.642	1.695		187	3	12	72.15	27.56	220	4419	3.161	0.581
188	3	29	47.32	26	560	2379	19.978	0.832		188	3	6	45.5	10.4	100	3235	0.666	0.663		188	3	6	95.55	20.627	100	4960	12.361	4.776		188	3	11	87.62	36.14	200	3992	2.933	1.967		188	3	13	72.15	27.56	240	4312	3.161	0.581
189	3	30	46.93	25.61	580	2879	20.529	1.382		189	3	7	45.5	10.4	120	3594	0.666	0.663		189	3	7	94.337	17.073	120	4568	16.116	2.442		189	3	12	87.36	35.88	220	3319	3.301	2.27		189	3	14	72.15	27.56	260	4528	3.161	0.581
190	3	31	47.97	24.96	600	3842	21.756	1.56		190	3	8	45.63	10.4	140	3285	0.796	0.791		190	3	8	112.277	13.347	140	2893	34.439	15.986		190	3	13	87.36	35.88	240	4109	3.301	2.27		190	3	15	72.15	27.56	280	4418	3.161	0.581
191	3	32	47.58	25.22	620	3379	22.224	1.357		191	3	9	45.825	10.4	160	3350	0.991	0.984		191	3	9	110.457	15.253	160	2720	37.075	13.971		191	3	14	87.36	35.88	260	4109	3.301	2.27		191	3	16	72.15	27.69	300	4272	3.291	0.536
192	3	33	47.06	26.52	640	4829	23.624	0.91		192	3	10	45.825	10.4	180	3351	0.991	0.984		192	3	10	106.297	14.907	180	5533	41.249	9.848		192	3	15	87.23	35.62	280	4631	3.591	2.554		192	3	17	76.18	27.82	320	4302	7.323	3.51
193	3	34	47.19	25.48	660	5135	24.673	1.3		193	3	11	45.825	10.4	200	3063	0.991	0.984		193	3	11	106.903	13.78	200	5031	42.529	10.623		193	3	16	87.36	36.27	300	4392	4.254	1.893		193	3	18	76.05	27.95	340	4333	7.507	3.382
194	3	35	46.54	26.39	680	3970	25.791	1.436		194	3	12	45.825	10.4	220	3243	0.991	0.984		194	3	12	105.43	21.147	220	4731	50.041	10.331		194	3	17	87.1	35.62	320	4153	4.954	2.59		194	3	19	76.05	27.95	360	4045	7.507	3.382
195	3	36	47.84	26.13	700	3599	27.117	0.411		195	3	13	45.825	10.4	240	3206	0.991	0.984		195	3	13	104.65	19.5	240	5460	51.863	8.888		195	3	18	86.84	35.49	340	4556	5.245	2.8		195	3	20	76.05	27.95	380	4260	7.507	3.382
196	3	37	47.71	26.13	720	2229	27.247	0.469		196	3	14	45.825	10.4	260	3136	0.991	0.984		196	3	14	104.39	20.02	260	4068	52.445	8.876		196	3	19	86.84	35.49	360	4879	5.245	2.8		196	3	21	75.53	27.95	400	4106	8.027	2.863
197	3	38	47.45	26.13	740	4544	27.507	0.65		197	3	15	45.825	10.4	280	3170	0.991	0.984		197	3	15	104.39	20.02	280	3134	52.445	8.876		197	3	20	86.71	35.36	380	4799	5.429	2.97		197	3	22	75.66	28.08	420	4010	8.21	3.001
198	3	39	47.19	26.26	760	4487	27.797	0.822		198	3	16	45.825	10.4	300	2885	0.991	0.984		198	3	16	105.343	21.06	300	3787	53.855	10.212		198	3	21	86.71	35.36	400	4908	5.429	2.97		198	3	23	75.66	28.08	440	4010	8.21	3.001
199	3	40	48.23	26.13	780	3967	28.845	0.469		199	3	17	45.825	10.4	320	2849	0.991	0.984		199	3	17	106.123	20.54	320	4583	54.793	10.66		199	3	22	86.19	34.84	420	4494	6.164	3.663		199	3	24	75.66	28.08	460	4117	8.21	3.001
200	3	41	48.88	25.61	800	4530	29.678	1.287		200	3	18	45.825	10.4	340	2239	0.991	0.984		200	3	18	107.337	21.147	340	2609	56.149	12.017		200	3	23	86.19	34.84	440	4422	6.164	3.663		200	3	25	75.66	28.08	480	4333	8.21	3.001
201	3	42	50.44	24.57	820	4379	31.553	3.147		201	3	19	45.825	10.4	360	2436	0.991	0.984		201	3	19	104.91	23.66	360	5555	59.643	11.409		201	3	24	86.32	34.84	460	4524	6.294	3.605		201	3	26	75.79	28.08	500	4225	8.34	3.131
202	3	43	49.53	23.53	840	4636	32.935	3.372		202	3	20	45.825	10.4	380	2706	0.991	0.984		202	3	20	102.397	23.66	380	4170	62.156	9.707		202	3	25	86.32	34.84	480	4560	6.294	3.605		202	3	27	75.92	28.08	520	4226	8.47	3.26
203	3	44	50.83	24.44	860	4354	34.521	3.536		203	3	21	45.825	10.4	400	2456	0.991	0.984		203	3	21	102.31	23.66	400	4107	62.243	9.655		203	3	26	86.32	34.84	500	4560	6.294	3.605		203	3	28	69.29	34.06	540	4208	17.399	7.097
204	3	45	49.79	24.44	880	4043	35.561	2.764		204	3	22	45.825	10.4	420	2509	0.991	0.984		204	3	22	104.043	22.533	420	5079	64.31	10.012		204	3	27	86.32	34.84	520	4774	6.294	3.605		204	3	29	70.33	35.49	560	4127	19.167	8.019
205	3	46	48.23	24.44	900	4111	37.121	2.096		205	3	23	45.825	10.4	440	2777	0.991	0.984		205	3	23	101.963	23.4	440	4581	66.564	9.239		205	3	28	86.32	34.84	540	4774	6.294	3.605		205	3	30	67.86	45.63	580	4336	29.604	18.448
206	3	47	47.84	25.09	920	3667	37.88	1.436		206	3	24	45.825	10.4	460	2742	0.991	0.984		206	3	24	94.683	14.3	460	3148	78.217	2.454		206	3	29	86.19	34.84	560	4816	6.424	3.663		206	3	31	69.81	44.72	600	3781	31.755	17.14
207	3	48	47.58	25.87	940	3922	38.702	0.758		207	3	25	45.89	10.335	480	2608	1.083	1.042		207	3	25	98.063	19.673	480	4024	84.565	4.04		207	3	30	86.19	34.84	580	4710	6.424	3.663		207	3	32	77.22	45.24	620	3464	39.184	18.004
208	3	49	47.71	25.22	960	3997	39.365	1.326		208	3	26	45.89	10.335	500	2507	1.083	1.042		208	3	26	100.23	15.86	500	3954	88.951	3.728		208	3	31	86.19	34.84	600	4745	6.424	3.663		208	3	33	80.21	50.31	640	4533	45.07	23.72
209	3	50	48.49	25.61	980	4554	40.237	1.048		209	3	27	45.89	10.205	520	2384	1.213	1.042		209	3	27	98.15	21.753	520	4334	95.201	6.036		209	3	32	86.19	34.84	620	4817	6.424	3.663		209	3	34	80.86	51.09	660	4163	46.085	24.669
210	3	51	48.23	26.52	1000	5081	41.183	0.26		210	3	28	45.89	10.205	540	2452	1.213	1.042		210	3	28	98.15	21.58	540	4975	95.374	5.869		210	3	33	86.32	34.71	640	4846	6.608	3.723		210	3	35	80.73	50.96	680	4395	46.269	24.504
211	3	52	46.93	26.39	1020	3999	42.49	1.048		211	3	29	45.89	10.205	560	2901	1.213	1.042		211	3	29	100.837	20.28	560	3952	98.359	6.128		211	3	34	86.32	34.58	660	4882	6.738	3.841		211	3	36	80.73	50.96	700	4289	46.269	24.504
212	3	53	45.63	27.04	1040	4620	43.943	2.397		212	3	30	45.89	10.205	580	3223	1.213	1.042		212	3	30	103.003	19.153	580	3888	100.801	7.248		212	3	35	86.19	34.32	680	4813	7.029	4.131		212	3	37	80.73	50.96	720	4538	46.269	24.504
213	3	54	45.5	26.13	1060	4565	44.862	2.501		213	3	31	45.76	9.945	600	2462	1.504	0.966		213	3	31	103.437	16.727	600	3081	103.266	6.977		213	3	36	86.19	34.32	700	4992	7.029	4.131		213	3	38	80.73	50.96	740	4325	46.269	24.504
214	3	55	46.41	25.09	1080	4481	46.244	2.116		214	3	32	45.76	9.945	620	2627	1.504	0.966		214	3	32	103.437	16.64	620	4415	103.353	6.968		214	3	37	86.19	34.32	720	4777	7.029	4.131		214	3	39	80.73	50.96	760	4431	46.269	24.504
215	3	56	46.41	25.09	1100	4768	46.244	2.116		215	3	33	45.955	9.945	640	2880	1.699	1.152		215	3	33	103.177	17.16	640	3236	103.934	6.783		215	3	38	86.19	34.32	740	4919	7.029	4.131		215	3	40	80.73	50.96	780	4469	46.269	24.504
216	3	57	47.19	24.7	1120	4235	47.116	1.98		216	3	34	46.215	9.945	660	3260	1.959	1.403		216	3	34	110.37	21.32	660	4646	112.244	14.871		216	3	39	86.19	34.32	760	4920	7.029	4.131		216	3	41	80.73	50.96	800	4251	46.269	24.504
217	3	58	49.14	26	1140	4980	49.46	1.28		217	3	35	46.345	9.945	680	3590	2.089	1.53		217	3	38	110.977	18.633	680	3162	114.998	14.721		217	3	40	86.19	34.32	780	4919	7.029	4.131		217	3	42	80.73	50.96	820	4395	46.269	24.504
218	3	59	49.01	24.83	1160	4352	50.637	1.984		218	3	36	46.345	9.815	700	3301	2.219	1.563		218	3	39	108.03	22.1	700	4713	119.548	13.066		218	3	41	86.19	34.32	800	4920	7.029	4.131		218	3	43	80.73	50.96	840	4432	46.269	24.504
219	3	60	49.53	24.57	1180	3910	51.218	2.497		219	3	37	46.28	9.75	720	3337	2.311	1.522		219	3	40	107.943	22.62	720	4226	120.075	13.244		219	3	42	86.19	34.32	820	4884	7.029	4.131		219	3	44	75.66	32.63	860	4803	65.287	5.664
220	3	61	46.28	24.44	1200	4703	54.471	2.68		220	3	38	46.28	9.75	740	3517	2.311	1.522		220	3	41	103.09	13	740	4695	130.85	7.216		220	3	43	86.19	34.32	840	4919	7.029	4.131		220	3	45	75.79	32.37	880	4369	65.578	5.517
221	3	62	46.28	25.09	1220	4272	55.121	2.214		221	3	39	46.28	9.555	760	3374	2.506	1.599		221	3	42	104.997	1.733	760	3379	142.277	16.558		221	3	44	86.19	34.32	860	4455	7.029	4.131		221	3	46	75.79	32.37	900	4403	65.578	5.517
222	3	63	46.15	25.61	1240	4465	55.657	2.035		222	3	40	46.345	9.49	780	3453	2.597	1.686		222	3	43	103.177	3.38	780	5443	144.731	14.229		222	3	45	86.45	34.58	880	4792	7.396	3.79		222	3	47	75.66	32.63	920	4803	65.869	5.664
223	3	64	43.55	27.95	1260	4734	59.155	4.646		223	3	41	46.41	9.49	800	3512	2.662	1.744		223	3	44	106.73	3.727	800	4334	148.301	15.935		223	3	46	86.45	34.58	900	4614	7.396	3.79		223	3	48	76.05	32.76	940	4618	66.28	5.986
224	3	65	42.9	28.73	1280	4249	60.17	5.531		224	3	42	46.475	9.49	820	3905	2.727	1.803		224	3	45	106.99	3.38	820	4663	148.735	16.367		224	3	47	86.45	34.58	920	4650	7.396	3.79		224	3	49	75.66	32.11	960	4556	67.038	5.229
225	3	66	42.9	28.86	1300	4358	60.3	5.584		225	3	43	46.475	9.49	840	3949	2.727	1.803		225	3	46	107.857	2.34	840	4701	150.088	17.721		225	3	48	86.45	34.58	940	4434	7.396	3.79		225	3	50	79.17	33.15	980	3953	70.698	8.406
226	3	67	42.9	28.73	1320	4249	60.43	5.531		226	3	44	46.475	9.49	860	3918	2.727	1.803		226	3	47	107.077	3.64	860	4548	151.604	16.225		226	3	49	86.45	34.58	960	4613	7.396	3.79		226	3	51	79.17	33.15	1000	3450	70.698	8.406
227	3	68	42.9	28.73	1340	4142	60.43	5.531		227	3	45	46.41	9.49	880	4013	2.792	1.744		227	3	48	107.25	7.02	880	4407	154.989	13.971		227	3	50	86.45	34.58	980	4649	7.396	3.79		227	3	52	79.17	33.15	1020	3702	70.698	8.406
228	3	69	42.64	29.38	1360	4612	61.13	6.049		228	3	46	46.345	9.49	900	4314	2.857	1.686		228	3	49	105.343	1.473	900	4503	160.854	16.959		228	3	51	86.58	34.58	1000	4632	7.526	3.743		228	3	53	79.43	33.41	1040	3550	71.066	8.772
229	3	70	43.03	28.6	1380	4129	62.002	5.36		229	3	47	46.345	9.49	920	4384	2.857	1.686		229	3	50	105.43	1.907	920	4152	161.296	16.638		229	3	52	86.71	34.19	1020	4587	7.937	4.072		229	3	54	82.29	41.6	1060	4090	79.741	16.806
230	3	71	42.12	28.99	1400	4748	62.992	6.35		230	3	48	46.28	9.36	940	4339	3.003	1.695		230	3	51	105.517	1.733	940	4558	161.49	16.83		230	3	53	86.71	34.19	1040	4619	7.937	4.072		230	3	55	82.29	41.86	1080	3880	80.001	17.02
231	3	72	42.12	28.99	1420	4567	62.992	6.35		231	3	49	46.28	9.1	960	4164	3.263	1.848		231	3	52	105.517	1.733	960	4448	161.49	16.83		231	3	54	86.71	34.19	1060	4659	7.937	4.072		231	3	56	77.35	32.11	1100	4180	90.931	6.349
232	3	73	43.16	28.6	1440	4424	64.103	5.24		232	3	50	46.28	9.035	980	4236	3.328	1.889		232	3	53	105.517	1.733	980	4666	161.49	16.83		232	3	55	86.84	34.19	1080	4592	8.067	4.036		232	3	57	77.87	32.63	1120	3745	91.667	7.084
233	3	74	43.16	28.6	1460	4640	64.103	5.24		233	3	51	46.28	9.035	1000	4309	3.328	1.889		233	3	54	98.323	4.593	1000	4613	169.231	11.498		233	3	56	86.84	34.19	1100	4735	8.067	4.036		233	3	58	78.91	37.44	1140	3151	96.588	11.467
234	3	75	43.16	28.6	1480	4856	64.103	5.24		234	3	52	46.28	9.035	1020	4129	3.328	1.889		234	3	55	96.677	3.467	1020	4970	171.226	12.481		234	3	57	86.84	34.19	1120	4592	8.067	4.036		234	3	59	77.22	31.59	1160	4433	102.677	5.909
235	3	76	42.77	27.95	1500	4768	64.861	5.393		235	3	53	46.345	8.97	1040	4309	3.42	1.981		235	3	56	96.677	3.467	1040	4647	171.226	12.481		235	3	58	86.84	34.19	1140	4771	8.067	4.036		235	3	60	76.96	31.33	1180	4415	103.045	5.543
236	3	77	43.03	28.08	1520	4594	65.152	5.18		236	3	54	45.565	8.06	1060	4048	4.618	2.323		236	3	57	96.677	3.467	1060	4503	171.226	12.481		236	3	59	86.84	34.19	1160	4628	8.067	4.036		236	3	61	78	32.76	1200	4590	104.813	7.267
237	3	78	43.16	28.6	1540	4424	65.688	5.24		237	3	55	45.5	7.54	1080	2556	5.142	2.806		237	3	58	96.677	3.467	1080	4825	171.226	12.481		237	3	60	86.84	34.19	1180	4628	8.067	4.036		237	3	62	77.35	31.33	1220	4220	106.384	5.85
238	3	79	42.51	28.47	1560	4795	66.351	5.798		238	3	56	45.5	7.865	1100	5105	5.467	2.491		238	3	59	96.677	3.64	1100	5002	171.399	12.308		238	3	61	86.84	34.19	1200	4735	8.067	4.036		238	3	63	78	32.5	1240	4626	107.722	7.093
239	3	80	43.16	28.21	1580	4605	67.051	5.098		239	3	57	45.305	7.605	1120	3750	5.792	2.704		239	3	60	96.937	3.987	1120	4457	171.833	11.968		239	3	62	86.84	34.19	1220	4735	8.067	4.036		239	3	64	78	32.37	1260	4590	107.852	7.008
240	3	81	43.42	28.34	1600	4482	67.342	4.9		240	3	58	45.305	7.605	1140	2922	5.792	2.704		240	3	61	96.937	3.987	1140	4494	171.833	11.968		240	3	63	86.84	34.19	1240	4663	8.067	4.036		240	3	65	77.48	32.24	1280	4319	108.388	6.532
241	3	82	43.42	28.34	1620	4266	67.342	4.9		241	3	59	44.98	7.41	1160	2391	6.171	2.863		241	3	62	100.143	3.467	1160	4393	175.081	13		241	3	64	86.84	34.19	1260	4663	8.067	4.036		241	3	66	77.48	32.24	1300	4319	108.388	6.532
242	3	83	42.64	28.34	1640	4827	68.122	5.632		242	3	60	44.98	7.41	1180	2277	6.171	2.863		242	3	63	98.583	3.64	1180	4686	176.651	12.481		242	3	65	86.84	34.19	1280	4628	8.067	4.036		242	3	67	77.48	32.24	1320	4176	108.388	6.532
243	3	84	43.42	28.21	1660	4487	68.912	4.854		243	3	61	44.98	7.41	1200	2780	6.171	2.863		243	3	64	98.41	3.12	1200	4216	177.199	12.968		243	3	66	86.84	34.19	1300	4592	8.067	4.036		243	3	68	77.61	32.24	1340	4312	108.518	6.629
244	3	85	42.51	28.34	1680	4686	69.832	5.755		244	3	62	44.98	7.41	1220	2997	6.171	2.863		244	3	65	98.323	3.553	1220	4941	177.641	12.526		244	3	67	86.84	34.19	1320	4843	8.067	4.036		244	3	69	94.38	34.06	1360	4496	125.387	22.589
245	3	86	43.16	29.38	1700	4456	71.058	5.596		245	3	63	44.98	7.41	1240	2436	6.171	2.863		245	3	66	95.117	1.907	1240	4799	181.246	14.108		245	3	68	86.84	34.19	1340	4520	8.067	4.036		245	3	70	94.51	34.19	1380	4574	125.57	22.75
246	3	87	43.29	28.47	1720	4462	71.977	5.07		246	3	64	44.98	7.41	1260	2495	6.171	2.863		246	4	1	91.217	42.207	0	4516	0	0		246	3	69	86.84	34.19	1360	4915	8.067	4.036		246	3	71	94.51	34.19	1400	4503	125.57	22.75
247	3	88	43.68	28.47	1740	4394	72.367	4.712		247	3	65	44.72	7.28	1280	2416	6.462	2.993		247	4	2	91.043	43.073	20	3404	0.884	0.884		247	3	70	86.84	34.19	1380	4161	8.067	4.036		247	3	72	94.51	34.06	1420	4606	125.7	22.714
248	3	89	42.64	28.6	1760	4576	73.415	5.721		248	3	66	48.295	10.66	1300	4289	11.382	3.467		248	4	3	88.617	42.553	40	4816	3.366	2.623		248	3	71	86.84	34.19	1400	4413	8.067	4.036		248	3	73	94.51	34.06	1440	4498	125.7	22.714
249	3	90	43.29	27.95	1780	4425	74.335	4.894		249	3	67	49.595	9.685	1320	4061	13.007	4.781		249	4	4	87.923	42.813	60	4519	4.106	3.349		249	3	72	86.97	34.19	1420	4180	8.197	4.005		249	3	74	94.51	34.06	1460	4463	125.7	22.714
250	3	93	43.68	29.12	1800	4788	75.568	5.016		250	3	68	49.27	10.01	1340	4225	13.467	4.428		250	4	5	91.303	42.813	80	5226	7.486	0.613		250	3	73	86.97	34.19	1440	4360	8.197	4.005		250	3	75	94.51	34.06	1480	4498	125.7	22.714
251	4	1	98.93	102.18	0	3452	0	0		251	3	69	48.88	10.4	1360	3883	14.018	4.032		251	4	6	90.87	43.42	100	4678	8.232	1.262		251	3	74	86.97	34.19	1460	4215	8.197	4.005		251	3	76	94.51	34.06	1500	4570	125.7	22.714
252	4	2	93.86	102.44	20	5545	5.077	5.077		252	3	70	49.92	9.555	1380	4390	15.358	5.12		252	4	7	90.87	43.247	120	4928	8.405	1.096		252	3	75	87.1	34.19	1480	4475	8.327	3.977		252	3	77	94.51	34.06	1520	4641	125.7	22.714
253	4	3	94.77	101.53	40	3969	6.364	4.21		253	3	71	49.465	9.815	1400	4660	15.882	4.637		253	4	8	90.783	43.073	140	4812	8.599	0.969		253	3	76	87.1	34.19	1500	4511	8.327	3.977		253	3	78	94.51	34.06	1540	4605	125.7	22.714
254	4	4	95.81	98.02	60	3885	10.024	5.2		254	3	72	49.01	9.62	1420	4393	16.377	4.21		254	4	9	90.783	43.073	160	4882	8.599	0.969		254	3	77	87.1	34.19	1520	4403	8.327	3.977		254	3	79	94.51	34.06	1560	4498	125.7	22.714
255	4	5	97.24	99.06	80	4234	11.793	3.548		255	3	73	49.14	9.425	1440	4550	16.611	4.372		255	4	10	90.783	43.073	180	4811	8.599	0.969		255	3	78	86.97	34.19	1540	4683	8.457	4.005		255	3	80	94.51	34.06	1580	4426	125.7	22.714
256	4	6	98.67	98.93	100	3370	13.229	3.26		256	3	74	49.075	9.425	1460	4289	16.676	4.309		256	4	11	90.783	43.073	200	4990	8.599	0.969		256	3	79	86.71	34.19	1560	4654	8.717	4.072		256	3	81	94.51	34.06	1600	4426	125.7	22.714
257	4	7	98.67	98.93	120	3370	13.229	3.26		257	3	75	49.075	9.425	1480	4792	16.676	4.309		257	4	12	90.783	43.073	220	4955	8.599	0.969		257	3	80	86.71	34.19	1580	4690	8.717	4.072		257	3	82	94.51	34.06	1620	4569	125.7	22.714
258	4	8	96.98	97.63	140	5042	15.361	4.95		258	3	76	49.465	9.88	1500	4552	17.276	4.631		258	4	13	91.13	42.813	240	4980	9.032	0.613		258	3	81	86.45	34.06	1600	4537	9.008	4.276		258	3	83	94.51	34.06	1640	4570	125.7	22.714
259	4	9	95.42	98.93	160	3992	17.391	4.784		259	3	77	49.335	9.62	1520	4358	17.566	4.532		259	4	14	91.13	42.813	260	4907	9.032	0.613		259	3	82	86.45	34.06	1620	4609	9.008	4.276		259	3	84	94.51	34.06	1660	4642	125.7	22.714
260	4	10	96.59	98.54	180	4477	18.625	4.327		260	3	78	49.66	9.555	1540	3889	17.898	4.863		260	4	15	91.13	42.813	280	4366	9.032	0.613		260	3	83	86.45	34.06	1640	4502	9.008	4.276		260	3	85	94.51	34.06	1680	4535	125.7	22.714
261	4	11	95.81	99.84	200	3555	20.141	3.9		261	3	79	49.465	9.555	1560	4474	18.093	4.67		261	4	16	91.303	42.987	300	4543	9.277	0.785		261	3	84	86.45	34.06	1660	4646	9.008	4.276		261	3	86	94.51	34.06	1700	4642	125.7	22.714
262	4	12	84.76	88.79	220	2879	35.768	19.496		262	3	80	49.205	9.555	1580	4334	18.353	4.413		262	4	17	91.303	42.987	320	4793	9.277	0.785		262	3	85	86.45	34.06	1680	4789	9.008	4.276		262	3	87	94.51	34.06	1720	4641	125.7	22.714
263	4	13	82.55	86.71	240	2986	38.803	22.531		263	3	81	47.905	9.165	1600	4426	19.71	3.249		263	4	18	91.303	42.987	340	4614	9.277	0.785		263	3	86	86.45	34.06	1700	4645	9.008	4.276		263	3	88	94.51	34.06	1740	4606	125.7	22.714
264	4	14	77.48	87.88	260	3021	44.006	25.78		264	3	82	48.685	9.165	1620	4139	20.49	3.991		264	4	19	91.303	42.987	360	4867	9.277	0.785		264	3	87	86.45	34.06	1720	4717	9.008	4.276		264	3	89	94.51	34.06	1760	4677	125.7	22.714
265	4	15	68.51	87.88	280	2398	52.976	33.613		265	3	83	49.53	9.945	1640	4344	21.64	4.691		265	4	20	90.437	40.907	380	5467	11.531	1.516		265	3	88	86.45	34.06	1740	4465	9.008	4.276		265	3	90	94.51	34.06	1780	4463	125.7	22.714
266	4	16	68.64	91.91	300	2489	57.008	31.984		266	3	84	49.465	9.945	1660	4373	21.705	4.626		266	4	21	92.257	33.887	400	4098	18.783	8.385		266	3	89	86.45	34.06	1760	4717	9.008	4.276		266	4	1	90.22	2.34	640	4752	0	0
267	4	17	68.51	93.34	320	3499	58.444	31.678		267	3	85	49.79	9.685	1680	3470	22.121	4.975		267	4	22	95.463	33.54	420	3737	22.008	9.651		267	3	90	86.45	34.06	1780	4823	9.008	4.276		267	4	2	90.61	2.34	660	3749	0.39	0.39
268	4	18	57.85	93.21	340	3144	69.105	42.048		268	3	86	49.855	9.555	1700	3773	22.267	5.056		268	4	23	95.203	33.453	440	3713	22.282	9.618		268	3	98	86.45	34.06	1800	4824	9.008	4.276		268	4	3	93.6	3.9	680	4636	3.762	3.723
269	4	19	56.68	93.21	360	3845	70.275	43.192		269	3	87	50.05	9.685	1720	3642	22.501	5.233		269	4	24	94.857	34.147	460	2659	23.057	8.844		269	4	1	98.15	16.77	0	4437	0	0		269	4	4	94.64	6.11	700	4315	6.205	5.809
270	4	20	52	95.42	380	3518	75.45	47.414		270	3	88	49.855	9.49	1740	3995	22.777	5.065		270	4	25	92.777	32.847	480	4965	25.51	9.489		270	4	2	98.15	16.77	20	4581	0	0		270	4	5	94.64	6.11	720	4495	6.205	5.809
271	4	21	63.7	81.38	400	2976	93.726	40.912		271	3	89	48.295	8.97	1760	4182	24.421	3.682		271	4	26	92.257	32.76	500	4494	26.037	9.504		271	4	3	98.15	16.77	40	4581	0	0		271	4	6	95.55	6.76	740	4424	7.323	6.924
272	4	22	63.7	82.16	420	2902	94.506	40.521		272	3	90	49.725	9.1	1780	4417	25.857	5.013		272	4	27	92.083	35.793	520	4174	29.075	6.472		272	4	4	98.15	16.9	60	4759	0.13	0.13		272	4	7	96.98	4.55	760	4405	9.956	7.112
273	4	23	63.18	85.28	440	4415	97.669	39.543		273	3	92	50.115	8.84	1800	2750	26.326	5.456		273	4	28	91.65	36.14	540	2439	29.63	6.082		273	4	5	98.15	16.25	80	4760	0.78	0.52		273	4	8	96.33	4.81	780	4028	10.656	6.59
274	4	24	62.92	85.67	460	3163	98.138	39.614		274	4	1	96.135	7.627	0	3872	0	0		274	4	29	91.477	36.4	560	4061	29.943	5.812		274	4	6	98.28	16.9	100	4704	1.443	0.184		274	4	9	97.5	6.63	800	4837	12.819	8.45
275	4	25	62.14	90.61	480	3761	103.139	38.566		275	4	2	96.395	8.32	20	3556	0.74	0.74		275	4	30	88.443	27.56	580	3766	39.289	14.907		275	4	7	98.54	16.64	120	4701	1.811	0.411		275	4	10	97.63	8.84	820	4510	15.033	9.857
276	4	26	58.5	91.26	500	3792	106.837	41.879		276	4	3	96.482	8.927	40	3613	1.353	1.345		276	4	31	85.93	31.807	600	4800	44.224	11.667		276	4	8	98.41	17.16	140	4681	2.347	0.469		276	4	11	98.28	10.79	840	4811	17.089	11.678
277	4	27	58.89	91.13	520	2339	107.248	41.537		277	4	4	96.828	8.32	60	4016	2.052	0.981		277	4	32	84.283	31.113	620	4144	46.01	13.082		277	4	9	98.67	16.77	160	4710	2.815	0.52		277	4	12	98.15	13.26	860	4478	19.562	13.496
278	4	28	60.84	89.31	540	4075	109.915	40.206		278	4	5	97.088	7.28	80	4105	3.124	1.014		278	4	33	86.277	31.027	640	4655	48.005	12.223		278	4	10	98.41	16.38	180	4759	3.284	0.469		278	4	13	98.15	13.26	880	4550	19.562	13.496
279	4	29	56.81	82.94	560	2832	117.453	46.306		279	4	6	97.175	7.193	100	3962	3.247	1.127		279	4	34	86.45	31.027	660	4430	48.179	12.154		279	4	11	98.41	16.25	200	4717	3.414	0.581		279	4	14	96.85	11.44	900	4664	21.799	11.259
280	4	30	56.29	74.36	580	3116	126.049	50.913		280	4	7	96.742	8.407	120	4033	4.535	0.988		280	4	35	86.45	31.027	680	4646	48.179	12.154		280	4	12	98.28	16.38	220	4669	3.598	0.411		280	4	15	98.54	11.31	920	4916	23.494	12.235
281	4	31	56.42	74.88	600	2894	126.585	50.521		281	4	8	98.388	7.713	140	5115	6.322	2.255		281	4	37	85.843	31.72	700	4801	49.1	11.783		281	4	13	98.67	15.99	240	4896	4.149	0.937		281	4	16	97.37	11.44	940	4654	24.671	11.573
282	4	32	56.42	74.62	620	3820	126.845	50.662		282	4	9	95.875	8.493	160	4454	8.953	0.905		282	4	38	85.843	31.72	720	4588	49.1	11.783		282	4	14	98.54	16.12	260	4517	4.333	0.758		282	4	17	96.59	9.62	960	4414	26.651	9.673
283	4	33	57.07	76.44	640	2470	128.777	49.141		283	4	10	97.522	8.147	180	4224	10.636	1.481		283	4	39	85.93	31.46	740	4480	49.374	11.977		283	4	15	98.54	16.77	280	5162	4.983	0.39		283	4	18	97.63	8.06	980	4618	28.526	9.361
284	4	34	56.55	75.27	660	3639	130.058	50.202		284	4	11	95.962	8.753	200	4438	12.31	1.14		284	4	40	86.19	31.113	760	4346	49.807	12.179		284	4	16	98.28	16.51	300	4811	5.351	0.291		284	4	19	97.11	9.49	1000	3858	30.047	9.929
285	4	35	56.55	77.87	680	2483	132.658	48.857		285	4	12	97.088	8.32	220	4073	13.517	1.179		285	4	41	86.19	31.027	780	4240	49.894	12.258		285	4	17	98.28	16.38	320	4740	5.481	0.411		285	4	20	97.11	10.4	1020	4541	30.957	10.604
286	4	36	56.81	77.09	700	2539	133.48	49.027		286	4	13	97.348	8.147	240	4115	13.829	1.32		286	4	42	86.363	30.853	800	5531	50.139	12.347		286	4	18	98.02	16.77	340	4417	5.95	0.13		286	4	21	96.07	8.45	1040	4535	33.167	8.459
287	4	37	53.17	72.15	720	4252	139.616	54.734		287	4	14	97.348	8.06	260	4217	13.916	1.288		287	4	43	86.277	30.333	820	6016	50.666	12.86		287	4	19	98.15	16.38	360	4688	6.361	0.39		287	4	22	96.85	9.75	1060	4049	34.683	9.943
288	4	38	52	69.55	740	4662	142.467	57.159		288	4	15	97.348	7.627	280	4079	14.349	1.213		288	4	44	86.277	30.333	840	5658	50.666	12.86		288	4	20	96.85	16.38	380	4844	7.661	1.357		288	4	23	98.67	13.52	1080	4530	38.87	14.014
289	4	39	51.74	67.73	760	5372	144.306	58.427		289	4	16	97.002	8.407	300	4292	15.203	1.166		289	4	45	86.277	30.333	860	5193	50.666	12.86		289	4	21	95.55	15.86	400	4816	9.061	2.755		289	4	24	99.06	11.18	1100	4647	41.242	12.502
290	4	40	51.87	67.08	780	5154	144.969	58.708		290	4	17	97.435	7.887	320	4349	15.88	1.326		290	4	46	85.757	30.42	880	4997	51.194	12.99		290	4	22	93.86	16.25	420	4126	10.795	4.321		290	4	25	97.89	13.65	1120	4280	43.975	13.665
291	4	41	49.92	58.89	800	4712	153.387	65.391		291	4	18	96.482	8.06	340	4870	16.849	0.555		291	4	47	85.67	30.507	900	5333	51.316	12.948		291	4	23	94.64	15.21	440	4639	12.095	3.841		291	4	26	97.11	12.61	1140	4545	45.275	12.367
292	4	42	50.05	58.63	820	4068	153.678	65.466		292	4	19	96.655	8.147	360	4467	17.043	0.735		292	4	48	85.67	30.507	920	5549	51.316	12.948		292	4	24	94.25	15.21	460	4097	12.485	4.2		292	4	27	91	13.39	1160	4079	51.435	11.077
293	4	43	50.18	58.63	840	4369	153.808	65.369		293	4	20	97.175	7.54	380	4469	17.842	1.044		293	4	49	85.67	30.507	940	5872	51.316	12.948		293	4	25	95.03	14.95	480	4800	13.308	3.612		293	4	28	91.91	13.39	1180	3492	52.345	11.178
294	4	44	50.44	59.02	860	4339	154.277	64.916		294	4	21	96.915	7.973	400	4350	18.347	0.854		294	4	50	85.67	30.507	960	6340	51.316	12.948		294	4	26	94.64	14.43	500	4239	13.958	4.218		294	4	29	91.91	13.39	1200	4824	52.345	11.178
295	4	45	50.7	59.15	880	4979	154.568	64.635		295	4	22	96.915	8.06	420	4680	18.434	0.892		295	4	51	85.67	30.507	980	6197	51.316	12.948		295	4	27	94.64	14.43	520	4024	13.958	4.218		295	4	30	92.3	14.3	1220	4410	53.335	12.14
296	4	46	50.18	59.8	900	3868	155.4	64.596		296	4	23	96.828	8.407	440	4592	18.791	1.044		296	4	52	85.67	30.507	1000	5728	51.316	12.948		296	4	28	94.77	15.47	540	4845	15.006	3.621		296	4	31	91.78	14.17	1240	3861	53.871	11.932
297	4	47	50.18	59.28	920	3864	155.92	64.938		297	4	24	97.002	8.06	460	4512	19.179	0.969		297	4	53	85.67	30.507	1020	5513	51.316	12.948		297	4	29	94.77	15.47	560	5312	15.006	3.621		297	4	32	92.56	13.78	1260	3671	54.743	11.677
298	4	48	50.44	58.89	940	4375	156.389	65.002		298	4	25	97.002	8.06	480	4764	19.179	0.969		298	4	54	85.67	30.507	1040	5764	51.316	12.948		298	4	30	93.08	15.6	580	4051	16.701	5.203		298	4	33	92.17	13.78	1280	3778	55.133	11.605
299	4	49	50.44	58.63	960	4200	156.649	65.176		299	4	26	96.828	7.973	500	4521	19.372	0.775		299	4	55	85.67	30.507	1060	5656	51.316	12.948		299	4	31	93.21	16.25	600	4393	17.363	4.967		299	4	34	92.17	13.78	1300	3741	55.133	11.605
300	4	51	49.53	59.02	980	4415	157.639	65.598		300	4	27	96.308	8.06	520	4636	19.9	0.467		300	4	56	85.67	30.507	1080	5548	51.316	12.948		300	4	32	93.86	15.21	620	4346	18.59	4.565		300	4	35	92.17	13.78	1320	4315	55.133	11.605
301	4	52	50.31	58.76	1000	3970	158.461	65.186		301	4	28	96.915	7.54	540	4602	20.699	0.785		301	4	60	86.537	30.16	1100	5282	52.25	12.924		301	4	33	93.08	15.73	640	3904	19.527	5.176		301	4	36	94.38	13.52	1340	4142	57.358	11.929
302	4	53	50.57	58.76	1020	4602	158.721	64.992		302	4	29	96.308	8.147	560	4748	21.557	0.548		302	4	61	86.363	30.247	1120	5704	52.443	12.907		302	4	34	92.95	16.51	660	4233	20.318	5.206		302	4	37	94.25	13.52	1360	4206	57.488	11.884
303	4	54	50.18	59.54	1040	3833	159.593	64.767		303	4	30	97.348	7.367	580	4725	22.857	1.241		303	4	62	90.09	27.733	1140	5079	56.938	14.517		303	4	35	92.56	16.9	680	4751	20.87	5.592		303	4	38	94.38	13.26	1380	4604	57.779	11.686
304	4	55	49.92	59.67	1060	3272	159.884	64.877		304	4	31	97.088	8.06	600	4824	23.597	1.047		304	4	63	91.477	28.687	1160	5317	58.621	13.522		304	4	36	92.43	16.9	700	5006	21	5.721		304	4	39	94.9	12.87	1400	4601	58.429	11.523
305	4	56	49.92	59.54	1080	3596	160.014	64.963		305	4	32	97.435	7.54	620	4781	24.222	1.303		305	4	64	91.043	28.253	1180	4700	59.234	13.954		305	4	37	92.43	16.9	720	4683	21	5.721		305	4	40	94.64	13.13	1420	4702	58.796	11.66
306	4	57	50.44	58.76	1100	4737	160.951	65.089		306	4	33	97.088	7.367	640	4863	24.61	0.988		306	4	65	86.277	26.433	1200	4869	64.336	16.529		306	4	38	92.43	16.9	740	4431	21	5.721		306	4	41	96.07	13	1440	4103	60.232	12.16
307	4	58	49.79	59.54	1120	3754	161.966	65.061		307	4	34	96.742	7.713	660	4899	25.1	0.613		307	4	66	93.643	33.453	1220	4509	74.512	9.083		307	4	39	92.43	16.9	760	5078	21	5.721		307	4	42	94.38	12.87	1460	4249	61.927	11.322
308	4	59	49.66	59.93	1140	3499	162.378	64.905		308	4	35	96.828	7.8	680	4808	25.222	0.715		308	4	67	87.837	29.293	1240	4599	81.655	13.348		308	4	40	92.43	16.9	780	4683	21	5.721		308	4	43	94.51	14.17	1480	4605	63.234	12.584
309	4	60	49.92	59.15	1160	4071	163.2	65.219		309	4	36	97.175	7.713	700	4646	25.58	1.044		309	4	68	88.79	29.553	1260	5240	82.643	12.884		309	4	41	92.56	16.38	800	4567	21.536	5.604		309	4	44	93.86	13.26	1500	4593	64.352	11.511
310	4	61	50.18	58.89	1180	4114	163.567	65.197		310	4	37	97.175	7.713	720	5183	25.58	1.044		310	4	69	91.043	37.527	1280	4309	90.929	4.683		310	4	42	92.56	16.38	820	4710	21.536	5.604		310	4	45	94.64	13.26	1520	4203	65.132	11.781
311	4	62	51.09	58.63	1200	4618	164.514	64.694		311	4	38	97.175	8.493	740	4968	26.36	1.354		311	4	70	91.043	37.527	1300	4059	90.929	4.683		311	4	43	92.56	16.38	840	4458	21.536	5.604		311	4	46	91.78	13.91	1540	3717	68.065	11.675
312	4	63	50.31	58.5	1220	4509	165.305	65.359		312	4	39	97.435	8.233	760	4678	26.727	1.435		312	4	71	82.203	30.767	1320	4564	102.057	14.564		312	4	44	92.43	16.38	860	4288	21.666	5.733		312	4	47	91.78	13.91	1560	3789	68.065	11.675
313	4	64	49.53	58.63	1240	4558	166.095	65.856		313	4	40	97.608	7.973	780	4729	27.04	1.514		313	4	72	83.763	39	1340	4791	110.437	8.114		313	4	45	92.69	16.77	880	3881	22.134	5.46		313	4	48	91.65	14.04	1580	3804	68.249	11.787
314	4	65	49.53	59.28	1260	4846	166.745	65.428		314	4	41	97.435	7.627	800	4964	27.428	1.3		314	4	73	85.15	37.787	1360	4442	112.28	7.506		314	4	46	92.69	16.9	900	5215	22.264	5.462		314	4	49	91.52	14.17	1600	3655	68.433	11.901
315	4	66	49.79	59.28	1280	4222	167.005	65.232		315	4	42	97.262	7.713	820	4795	27.621	1.13		315	4	74	85.063	38.48	1380	3692	112.979	7.194		315	4	47	94.38	14.69	920	4033	25.046	4.306		315	4	50	91.52	13.91	1620	4161	68.693	11.643
316	4	67	49.79	59.28	1300	4222	167.005	65.232		316	4	43	96.915	7.54	840	5073	28.009	0.785		316	4	75	87.403	38.393	1400	4703	115.32	5.393		316	4	48	92.43	16.38	940	3536	27.627	5.733		316	4	51	91.65	13.91	1640	3978	68.823	11.658
317	4	68	49.66	58.76	1320	4426	167.541	65.672		317	4	44	96.742	7.54	860	5290	28.182	0.613		317	4	76	87.577	39.607	1420	4323	116.546	4.473		317	4	49	92.69	16.38	960	4389	27.887	5.474		317	4	52	92.3	13.78	1660	4154	69.486	11.628
318	4	69	49.79	58.37	1340	4438	167.953	65.834		318	4	45	97.088	7.367	880	5260	28.57	0.988		318	4	77	87.75	38.567	1440	4036	117.6	5.027		318	4	50	92.3	16.38	980	4478	28.277	5.863		318	4	53	91.78	13.65	1680	3533	70.022	11.417
319	4	70	50.18	58.76	1360	4721	168.504	65.283		319	4	46	97.262	7.367	900	5256	28.743	1.156		319	4	78	87.23	38.567	1460	4665	118.12	5.398		319	4	51	92.04	16.38	1000	4264	28.537	6.122		319	4	54	91.78	13.65	1700	4326	70.022	11.417
320	4	71	49.92	58.89	1380	4605	168.795	65.391		320	4	47	97.088	7.453	920	5079	28.937	0.969		320	4	79	86.797	37.44	1480	5937	119.327	6.501		320	4	52	92.04	16.38	1020	4264	28.537	6.122		320	4	55	91	13.65	1720	4079	70.802	11.337
321	4	72	49.79	59.67	1400	4077	169.585	64.976		321	4	48	97.088	7.453	940	5115	28.937	0.969		321	4	80	87.75	36.4	1500	6044	120.738	6.763		321	4	53	93.08	16.38	1040	4589	29.577	5.085		321	4	56	91	13.78	1740	3792	70.932	11.467
322	4	73	49.79	59.67	1420	4294	169.585	64.976		322	4	49	97.088	7.453	960	5440	28.937	0.969		322	4	81	88.097	35.707	1520	5436	121.513	7.21		322	4	54	92.82	16.38	1060	4631	29.837	5.344		322	4	57	91	13.78	1760	3936	70.932	11.467
323	4	74	49.53	60.32	1440	4272	170.286	64.75		323	4	50	97.348	7.367	980	5444	29.211	1.241		323	4	82	87.923	37.18	1540	4520	122.997	6.009		323	4	55	92.56	16.25	1080	4176	30.128	5.614		323	4	58	91.52	14.04	1780	4201	71.513	11.772
324	4	75	49.01	59.28	1460	4677	171.448	65.821		324	4	51	97.522	7.193	1000	5298	29.456	1.453		324	4	83	87.923	37.18	1560	4161	122.997	6.009		324	4	56	92.82	15.99	1100	4025	30.495	5.387		324	4	60	91.39	14.04	1800	3878	71.643	11.758
325	4	76	49.53	57.98	1480	4594	172.848	66.287		325	4	52	97.522	7.193	1020	5477	29.456	1.453		325	4	84	88.443	37.007	1580	4383	123.545	5.893		325	4	57	92.82	15.34	1120	3876	31.145	5.518		325	5	1	119.6	42.25	0	3918	0	0
326	4	77	50.7	58.63	1500	4727	174.187	64.983		326	4	53	97.522	7.193	1040	5334	29.456	1.453		326	4	85	88.877	36.833	1600	4654	124.012	5.861		326	4	58	95.03	14.17	1140	4441	33.646	4.061		326	5	2	121.42	42.12	20	4263	1.825	1.825
327	4	78	50.57	59.41	1520	4494	174.978	64.56		327	4	54	97.522	7.107	1060	4837	29.543	1.481		327	4	86	88.53	38.047	1620	3756	125.273	4.952		327	4	59	94.77	14.56	1160	4716	34.115	4.038		327	5	3	119.73	41.86	40	4262	3.535	0.411
328	4	79	49.79	59.15	1540	4298	175.8	65.317		328	4	55	97.002	6.76	1080	5091	30.168	1.226		328	4	87	88.53	39.52	1640	5229	126.747	3.8		328	4	60	94.77	15.34	1180	4923	34.895	3.67		328	5	4	122.33	42.12	60	3087	6.147	2.733
329	4	80	50.05	57.72	1560	4717	177.253	66.075		329	4	56	97.088	6.587	1100	4757	30.362	1.411		329	4	88	81.423	34.753	1660	4512	135.304	12.307		329	4	61	94.51	14.04	1200	3965	36.22	4.55		329	5	5	120.12	41.86	80	3952	8.373	0.65
330	4	81	50.83	59.02	1580	4601	178.769	64.625		330	4	57	97.088	6.587	1120	4576	30.362	1.411		330	4	89	81.25	33.54	1680	4501	136.53	13.208		330	4	62	94.64	14.69	1220	4490	36.883	4.08		330	5	6	123.24	49.66	100	2987	16.774	8.256
331	4	82	49.79	59.15	1600	4371	179.817	65.317		331	4	58	97.175	6.5	1140	4824	30.484	1.533		331	4	90	81.337	32.587	1700	4431	137.487	13.79		331	4	63	95.16	14.95	1240	4739	37.465	3.5		331	5	7	123.37	49.14	120	2941	17.31	7.854
332	4	83	49.66	58.89	1620	4426	180.108	65.586		332	4	59	97.262	6.413	1160	4548	30.607	1.656		332	4	91	81.337	32.587	1720	4394	137.487	13.79		332	4	64	94.51	14.04	1260	4179	38.583	4.55		332	5	8	119.99	62.14	140	4685	30.742	19.894
333	4	84	49.4	58.37	1640	4534	180.69	66.125		333	4	60	96.742	6.327	1180	4393	31.134	1.435		333	4	92	82.377	34.06	1740	3701	139.29	12.021		333	4	65	95.03	14.17	1280	4692	39.119	4.061		333	5	9	132.6	60.45	160	3289	43.465	22.366
334	4	85	49.66	59.15	1660	4354	181.512	65.415		334	4	61	96.742	6.24	1200	4569	31.221	1.514		334	4	93	84.023	33.02	1760	2565	141.238	11.668		334	4	66	94.64	14.3	1300	4851	39.53	4.292		334	5	10	132.6	60.32	180	4366	43.595	22.26
335	4	86	49.66	59.15	1680	4354	181.512	65.415		335	4	62	96.742	6.24	1220	4497	31.221	1.514		335	4	94	84.197	33.367	1780	4241	141.626	11.288		335	4	67	94.12	15.73	1320	5138	41.052	4.162		335	5	11	132.6	60.19	200	4011	43.725	22.155
336	4	87	49.79	59.15	1700	4442	181.642	65.317		336	4	63	96.828	6.153	1240	4489	31.343	1.628		336	4	96	82.897	32.413	1800	3979	143.238	12.85		336	4	68	93.73	15.47	1340	4759	41.52	4.607		336	5	12	118.3	58.11	220	4262	58.175	15.913
337	4	88	49.92	59.15	1720	4537	181.772	65.219		337	4	64	96.828	6.153	1260	4524	31.343	1.628		337	5	1	129.783	49.227	0	4662	0	0		337	4	69	93.21	14.69	1360	4644	42.458	5.36		337	5	13	118.43	59.8	240	3768	59.87	17.589
338	4	89	49.92	59.15	1740	4394	181.772	65.219		338	4	65	97.088	6.067	1280	4647	31.617	1.828		338	5	2	129.783	49.227	20	4736	0	0		338	4	70	93.73	16.38	1380	4799	44.226	4.437		338	6	1	99.71	83.59	0	3722	0	0
339	4	90	49.92	59.15	1760	4430	181.772	65.219		339	4	66	96.915	6.067	1300	4638	31.79	1.744		339	5	3	129.783	49.227	40	4590	0	0		339	4	71	93.99	14.17	1400	4837	46.451	4.906		339	6	2	99.97	84.11	20	3078	0.581	0.581
340	4	91	49.92	59.15	1780	4394	181.772	65.219		340	4	67	96.828	6.067	1320	4198	31.877	1.707		340	5	4	129.783	49.227	60	4771	0	0		340	4	72	94.64	14.43	1420	3665	47.151	4.218		340	6	3	99.97	84.11	40	3153	0.581	0.581
341	4	92	49.92	59.15	1800	4322	181.772	65.219		341	4	68	96.828	6.067	1340	4663	31.877	1.707		341	5	5	129.783	49.227	80	4556	0	0		341	4	73	94.25	14.04	1440	4528	47.703	4.761		341	6	4	99.97	84.11	60	2710	0.581	0.581
342	5	1	36.92	98.02	0	4000	0	0		342	4	69	96.828	6.067	1360	4557	31.877	1.707		342	5	6	129.783	49.227	100	4807	0	0		342	4	74	94.51	13.91	1460	3929	47.994	4.629		342	6	5	104.65	72.15	80	3768	13.424	12.461
343	5	2	28.34	89.83	20	2774	11.861	11.861		343	4	70	96.828	6.067	1380	4520	31.877	1.707		343	5	7	129.783	49.227	120	4700	0	0		343	4	75	94.51	13.91	1480	4609	47.994	4.629		343	6	6	104.52	72.8	100	4122	14.087	11.814
344	5	3	30.16	91.52	40	4552	14.345	9.378		344	4	71	96.828	6.067	1400	4483	31.877	1.707		344	5	8	129.783	49.227	140	4591	0	0		344	4	76	94.51	15.08	1500	5221	49.164	4.013		344	6	7	104.65	72.41	120	3737	14.498	12.223
345	5	4	34.97	97.89	60	3389	22.327	1.954		345	4	72	96.828	6.067	1420	4628	31.877	1.707		345	5	9	129.783	49.227	160	4518	0	0		345	4	77	94.25	14.43	1520	4129	49.864	4.548		345	6	8	104.65	72.41	140	3996	14.498	12.223
346	5	5	35.49	98.28	80	2818	22.977	1.453		346	4	73	96.828	6.067	1440	4735	31.877	1.707		346	5	10	129.783	49.227	180	4409	0	0		346	4	78	94.25	14.43	1540	4201	49.864	4.548		346	6	9	104.65	72.41	160	4069	14.498	12.223
347	5	6	34.45	95.42	100	3127	26.02	3.586		347	4	74	96.915	6.153	1460	4710	32	1.667		347	5	11	129.783	49.227	200	4375	0	0		347	4	79	94.12	15.6	1560	4959	51.041	4.196		347	6	10	104.65	72.41	180	3995	14.498	12.223
348	5	7	35.62	96.72	120	2512	27.769	1.838		348	4	75	96.915	6.153	1480	4820	32	1.667		348	5	12	129.783	49.227	220	4158	0	0		348	4	80	93.86	16.25	1580	5060	51.741	4.321		348	6	11	104.65	72.41	200	3958	14.498	12.223
349	5	8	35.62	96.72	140	2846	27.769	1.838		349	4	76	96.915	6.153	1500	4747	32	1.667		349	5	13	129.783	49.227	240	4230	0	0		349	4	81	93.99	15.47	1600	5340	52.532	4.358		349	6	12	104.65	72.41	220	4032	14.498	12.223
350	5	9	33.54	94.38	160	4983	30.9	4.967		350	4	77	97.088	6.153	1520	4689	32.173	1.755		350	5	14	129.783	49.227	260	4121	0	0		350	4	82	93.6	15.34	1620	4533	52.943	4.769		350	6	13	104.65	72.8	240	4292	14.888	11.867
351	5	10	35.75	89.18	180	3678	36.55	8.917		351	4	78	96.915	6.24	1540	4676	32.367	1.591		351	5	15	129.783	49.227	280	4050	0	0		351	4	83	93.6	14.56	1640	4851	53.723	5.058		351	6	14	112.06	79.82	260	3999	25.096	12.913
352	5	11	34.71	91.78	200	3930	39.351	6.62		352	4	79	96.395	6.153	1560	4851	32.894	1.496		352	5	16	129.783	49.227	300	3904	0	0		352	4	84	93.6	14.95	1660	4708	54.113	4.9		352	6	15	110.89	80.86	280	4500	26.661	11.508
353	5	12	36.53	88.66	220	4600	42.963	9.368		353	4	80	96.308	5.98	1580	4711	33.088	1.656		353	5	17	129.783	49.227	320	3940	0	0		353	4	85	93.34	15.34	1680	5013	54.581	5.018		353	6	16	110.76	81.77	300	4617	27.58	11.199
354	5	13	36.79	93.6	240	2910	47.909	4.422		354	4	81	97.088	5.633	1600	4782	33.941	2.21		354	5	18	129.783	49.227	340	4012	0	0		354	4	86	93.21	15.47	1700	3643	54.765	5.108		354	6	17	110.76	81.77	320	4841	27.58	11.199
355	5	14	36.79	93.6	260	3506	47.909	4.422		355	4	82	97.348	5.547	1620	4797	34.215	2.408		355	5	19	129.783	49.227	360	3761	0	0		355	4	87	92.43	16.12	1720	3893	55.781	5.757		355	6	18	110.76	81.77	340	4505	27.58	11.199
356	5	15	35.23	92.43	280	4505	49.859	5.84		356	4	83	97.348	5.72	1640	4793	34.389	2.26		356	5	20	129.783	49.227	380	3689	0	0		356	4	88	92.69	16.38	1740	4209	56.148	5.474		356	6	19	110.63	81.77	360	4545	27.71	11.071
357	5	16	26.26	88.14	300	5045	59.802	14.534		357	4	84	97.088	5.72	1660	4791	34.649	2.132		357	5	21	129.783	49.227	400	3832	0	0		357	4	89	93.6	14.69	1760	3703	58.068	5.003		357	6	20	119.08	72.41	380	4760	40.32	22.365
358	5	17	26	82.94	320	4540	65.009	18.619		358	4	85	96.915	5.807	1680	4200	34.843	1.98		358	5	22	129.783	49.227	420	3687	0	0		358	4	90	93.34	14.17	1780	4402	58.649	5.468		358	6	21	118.82	72.41	400	4707	40.58	22.14
359	5	18	19.37	94.51	340	3538	78.344	17.898		359	4	86	96.915	5.893	1700	4203	34.929	1.901		359	5	23	129.783	49.227	440	3724	0	0		359	4	91	93.73	14.04	1800	4612	59.06	5.195		359	6	22	119.21	72.41	420	4647	40.97	22.478
360	5	19	21.32	92.82	360	3808	80.924	16.444		360	4	87	96.828	5.893	1720	4339	35.016	1.867		360	5	24	129.783	49.227	460	3652	0	0		360	5	1	97.89	59.8	0	4315	0	0		360	6	23	107.9	65.39	440	4559	54.282	19.958
361	5	20	21.45	93.47	380	2513	81.587	16.125		361	4	88	96.742	5.98	1740	4358	35.138	1.755		361	5	25	129.783	49.227	480	3761	0	0		361	5	2	98.8	60.06	20	4669	0.946	0.946		361	6	24	107.38	65.65	460	4368	54.863	19.511
362	5	21	21.32	94.38	400	4588	82.506	16.019		362	4	89	96.828	5.98	1760	4695	35.225	1.787		362	5	26	129.783	49.227	500	3471	0	0		362	5	3	101.01	59.28	40	4958	3.29	3.163		362	6	25	107.38	65.65	480	4368	54.863	19.511
363	5	22	21.84	93.86	420	2998	83.242	15.643		363	4	90	97.002	5.633	1780	4004	35.613	2.174		363	5	27	129.783	49.227	520	3254	0	0		363	5	4	100.49	60.06	60	3975	4.227	2.613		363	6	26	108.29	67.34	500	4413	56.783	18.376
364	5	23	21.84	93.73	440	3856	83.372	15.678		364	4	91	97.088	5.633	1800	4317	35.699	2.21		364	5	28	129.783	49.227	540	3327	0	0		364	5	5	100.23	59.93	80	4604	4.518	2.344		364	6	27	106.21	74.75	520	4216	64.479	10.972
365	5	24	20.8	94.12	460	3800	84.483	16.585		365	5	1	92.17	40.56	0	4604	0	0		365	5	29	129.783	49.227	560	3219	0	0		365	5	6	99.58	59.93	100	4410	5.168	1.695		365	6	28	118.04	66.56	540	4878	78.867	25.02
366	5	25	19.89	89.31	480	2727	89.378	19.128		366	5	2	92.17	40.647	20	4492	0.087	0.087		366	5	30	129.783	49.227	580	3254	0	0		366	5	7	97.37	58.11	120	4689	8.031	1.768		366	6	29	117.78	66.56	560	4552	79.127	24.83
367	5	26	20.28	89.96	500	3135	90.136	18.489		367	5	3	92.17	40.733	40	4311	0.173	0.173		367	5	31	129.783	49.227	600	3436	0	0		367	5	8	97.5	58.89	140	5016	8.822	0.99		367	6	30	117.65	66.56	580	4158	79.257	24.736
368	5	27	18.85	86.97	520	3887	93.45	21.181		368	5	4	92.257	40.56	60	4358	0.367	0.087		368	5	32	129.783	49.227	620	2930	0	0		368	5	9	97.76	59.67	160	4223	9.644	0.184		368	6	31	114.4	70.2	600	3666	84.137	19.877
369	5	28	16.64	86.32	540	2780	95.754	23.413		369	5	5	92.083	40.56	80	3993	0.54	0.087		369	5	33	129.783	49.227	640	3219	0	0		369	5	10	97.76	59.67	180	4295	9.644	0.184		369	6	32	114.92	72.02	620	3948	86.03	19.11
370	5	29	17.16	85.67	560	4325	96.586	23.302		370	5	6	92.083	40.56	100	4174	0.54	0.087		370	5	34	129.783	49.227	660	2893	0	0		370	5	11	97.76	59.67	200	4187	9.644	0.184		370	6	33	114.4	69.03	640	3555	89.065	20.683
371	5	30	16.51	86.19	580	2740	97.419	23.591		371	5	7	92.083	40.56	120	4101	0.54	0.087		371	5	35	129.783	49.227	680	3543	0	0		371	5	12	97.76	59.67	220	4330	9.644	0.184		371	6	34	114.4	69.03	660	3591	89.065	20.683
372	5	31	17.55	85.67	600	3269	98.581	22.972		372	5	8	92.257	40.473	140	4101	0.734	0.123		372	5	36	129.783	49.227	700	3074	0	0		372	5	13	97.76	59.67	240	4581	9.644	0.184		372	6	35	114.4	69.03	680	3555	89.065	20.683
373	5	32	15.47	86.19	620	3027	100.726	24.496		373	5	9	92.43	40.3	160	3961	0.979	0.368		373	5	37	129.783	49.227	720	3217	0	0		373	5	14	98.02	60.32	260	4592	10.344	0.536		373	6	36	118.17	74.49	700	4475	95.7	20.581
374	5	33	17.55	87.49	640	3865	103.178	22.047		374	5	10	92.517	40.387	180	3884	1.102	0.388		374	5	38	129.783	49.227	740	3435	0	0		374	5	15	97.89	59.8	280	5032	10.88	0		374	6	37	103.61	68.64	720	4443	111.391	15.45
375	5	34	18.72	86.06	660	3916	105.026	21.778		375	5	11	93.123	40.647	200	3442	1.762	0.957		375	5	39	129.783	49.227	760	3435	0	0		375	5	16	97.89	59.67	300	4526	11.01	0.13		375	6	38	103.35	68.77	740	4771	111.682	15.26
376	5	35	18.72	85.93	680	3880	105.156	21.85		376	5	12	92.777	40.733	220	4175	2.119	0.631		376	5	40	129.783	49.227	780	3760	0	0		376	5	17	97.76	59.54	320	4514	11.194	0.291		376	6	39	102.05	69.03	760	4745	113.008	14.747
377	5	36	18.85	85.93	700	4118	105.286	21.742		377	5	13	92.777	40.733	240	4392	2.119	0.631		377	5	41	129.783	49.227	800	4808	0	0		377	5	18	97.76	59.28	340	4482	11.454	0.536		377	6	40	102.57	69.16	780	4557	113.544	14.711
378	5	37	18.85	86.06	720	3819	105.416	21.669		378	5	14	92.777	40.473	260	3955	2.379	0.613		378	5	42	130.043	48.707	820	5267	0.581	0.581		378	5	19	96.46	61.49	360	4156	14.018	2.214		378	6	41	102.83	68.25	800	4419	114.49	15.654
379	5	38	19.24	84.63	740	4700	106.898	22.178		379	5	15	92.95	40.3	280	3625	2.624	0.822		379	5	43	130.043	48.707	840	4979	0.581	0.581		379	5	24	86.32	74.75	380	4601	30.711	18.904		379	6	42	102.83	68.77	820	4413	115.01	15.145
380	5	39	20.02	86.84	760	5000	109.242	20.263		380	5	16	92.95	40.3	300	3554	2.624	0.822		380	5	44	130.043	48.707	860	5158	0.581	0.581		380	5	25	92.69	75.92	400	4569	37.187	16.938		380	6	43	102.83	68.77	840	4524	115.01	15.145
381	5	40	19.89	85.28	780	4744	110.807	21.268		381	5	17	92.777	40.473	320	3669	2.87	0.613		381	5	45	130.043	48.707	880	5304	0.581	0.581		381	5	26	85.28	75.14	420	2955	44.638	19.858		381	6	44	102.83	68.77	860	4414	115.01	15.145
382	5	41	19.37	84.76	800	3833	111.543	21.996		382	5	18	92.777	40.473	340	3454	2.87	0.613		382	5	46	130.043	48.707	900	5340	0.581	0.581		382	5	27	86.19	78.26	440	3099	47.888	21.855		382	6	45	102.83	68.77	880	4598	115.01	15.145
383	5	42	19.37	84.76	820	3384	111.543	21.996		383	5	19	92.257	40.56	360	4214	3.397	0.087		383	5	47	130.043	48.707	920	5232	0.581	0.581		383	5	28	89.31	73.97	460	3764	53.193	16.565		383	6	46	102.83	68.77	900	4672	115.01	15.145
384	5	43	19.37	84.76	840	3608	111.543	21.996		384	5	20	92.777	40.127	380	3382	4.074	0.746		384	5	48	130.043	48.707	940	5484	0.581	0.581		384	5	29	86.71	76.44	480	3950	56.779	20.047		384	6	47	102.83	68.77	920	4488	115.01	15.145
385	5	44	18.98	83.85	860	3037	112.533	22.861		385	5	21	92.517	40.3	400	3920	4.386	0.433		385	5	49	130.043	48.707	960	5196	0.581	0.581		385	5	30	92.69	68.77	500	4532	66.505	10.368		385	6	48	102.57	68.51	940	4478	115.378	15.349
386	5	45	18.98	83.59	880	2352	112.793	23.023		386	5	22	92.69	40.213	420	3197	4.58	0.625		386	5	50	130.043	48.707	980	5159	0.581	0.581		386	5	31	96.46	68.51	520	3330	70.284	8.827		386	6	49	89.7	71.89	960	4521	128.684	15.398
387	5	46	15.6	87.36	900	4010	117.856	23.836		387	5	23	92.43	40.127	440	3244	4.854	0.505		387	5	51	130.043	48.707	1000	5377	0.581	0.581		387	5	32	91.65	68.9	540	4390	75.109	11.034		387	6	50	89.31	71.37	980	4541	129.334	16.046
388	5	47	15.6	87.36	920	4121	117.856	23.836		388	5	24	92.603	40.04	460	3261	5.048	0.677		388	5	52	130.043	48.707	1020	5267	0.581	0.581		388	5	33	88.53	71.5	560	4593	79.171	14.983		388	6	51	91.13	70.2	1000	4208	131.498	15.903
389	5	48	16.12	85.67	940	4161	119.624	24.19		389	5	25	92.603	40.04	480	3081	5.048	0.677		389	5	53	130.043	48.707	1040	5158	0.581	0.581		389	5	34	91.65	68.9	580	4649	83.232	11.034		389	6	52	81.64	69.42	1020	4932	141.02	22.963
390	5	49	17.29	86.84	960	4233	121.279	22.59		390	5	26	92.517	40.04	500	3024	5.134	0.625		390	5	54	130.043	48.707	1060	5232	0.581	0.581		390	5	35	78.52	67.86	600	4771	96.403	20.98		390	6	54	87.36	70.46	1040	3902	146.834	18.026
391	5	50	16.38	85.8	980	3420	122.661	23.9		391	5	27	92.17	40.127	520	3490	5.492	0.433		391	5	55	130.043	48.707	1080	5124	0.581	0.581		391	5	36	78.91	69.16	620	5002	97.76	21.162		391	6	55	85.41	70.2	1060	3737	148.801	19.59
392	5	51	16.38	85.8	1000	4091	122.661	23.9		392	5	28	92.257	40.04	540	3492	5.614	0.527		392	5	56	130.043	48.707	1100	5124	0.581	0.581		392	5	37	75.79	64.35	640	4942	103.494	22.564		392	6	56	84.5	70.98	1080	3932	149.999	19.757
393	5	52	16.38	85.8	1020	3757	122.661	23.9		393	5	29	92.257	39.693	560	2987	5.961	0.871		393	5	57	130.043	48.707	1120	5087	0.581	0.581		393	5	38	75.79	64.61	660	4721	103.754	22.617		393	6	57	85.67	63.44	1100	3637	157.63	24.559
394	5	53	21.97	89.44	1040	4635	129.331	17.237		394	5	30	91.737	39.867	580	3002	6.509	0.818		394	5	58	130.043	48.707	1140	4835	0.581	0.581		394	5	39	75.79	64.61	680	4686	103.754	22.617		394	6	58	85.28	63.57	1120	4481	158.041	24.678
395	5	54	19.89	91.91	1060	4329	132.561	18.093		395	5	31	92.17	39.693	600	2772	6.976	0.867		395	5	59	130.043	48.707	1160	5052	0.581	0.581		395	5	40	77.74	63.18	700	4684	106.172	20.432		395	6	59	85.41	73.84	1140	5365	168.312	17.308
396	5	55	19.37	85.93	1080	4061	138.563	21.311		396	5	32	92.17	39.693	620	3060	6.976	0.867		396	5	60	130.043	48.707	1180	4836	0.581	0.581		396	5	41	78	66.04	720	4410	109.044	20.846		396	6	60	85.8	72.54	1160	4030	169.669	17.765
397	5	56	16.9	86.97	1100	4637	141.243	22.867		397	5	33	92.777	39.693	640	2845	7.583	1.058		397	5	61	130.043	48.707	1200	5015	0.581	0.581		397	5	42	78	67.08	740	4010	110.084	21.18		397	6	61	85.8	72.54	1180	4067	169.669	17.765
398	5	57	18.33	91.65	1120	4444	146.137	19.651		398	5	34	92.863	39.693	660	2898	7.669	1.11		398	5	62	130.043	48.707	1220	4870	0.581	0.581		398	5	43	78.78	64.48	760	4773	112.798	19.675		398	6	62	85.54	72.67	1200	3857	169.96	17.89
399	5	58	17.55	89.57	1140	4462	148.358	21.133		399	5	35	92.863	39.693	680	3399	7.669	1.11		399	5	63	130.043	48.707	1240	4942	0.581	0.581		399	5	44	78	66.04	780	4518	114.542	20.846		399	6	63	85.54	72.67	1220	3857	169.96	17.89
400	5	59	19.89	85.41	1160	3816	153.131	21.19		400	5	36	92.95	39.693	700	3160	7.756	1.166		400	5	64	130.043	48.707	1260	4835	0.581	0.581		400	5	45	79.04	64.22	800	4967	116.638	19.361		400	6	64	102.18	74.75	1240	3889	186.729	9.179
401	5	60	17.29	87.36	1180	4494	156.381	22.338		401	5	37	93.037	39.693	720	3118	7.843	1.226		401	5	65	130.043	48.707	1280	4692	0.581	0.581		401	5	46	72.15	62.66	820	4593	123.703	25.898		401	6	65	99.06	67.99	1260	4363	194.174	15.614
402	5	61	15.47	88.53	1200	3925	158.545	23.456		402	5	38	93.037	39.693	740	3224	7.843	1.226		402	5	66	130.043	48.707	1300	4799	0.581	0.581		402	5	47	72.15	62.27	840	4737	124.093	25.858		402	6	66	97.5	74.62	1280	4635	200.985	9.238
403	5	62	16.38	88.01	1220	3905	159.593	22.849		403	5	39	93.037	39.693	760	3869	7.843	1.226		403	5	67	130.043	48.707	1320	4618	0.581	0.581		403	5	48	68.51	64.35	860	4339	128.285	29.73		403	6	67	99.71	73.45	1300	4500	203.486	10.14
404	5	63	16.38	88.14	1240	4426	159.723	22.793		404	5	40	92.95	39.78	780	3804	7.965	1.103		404	5	68	130.043	48.707	1340	4726	0.581	0.581		404	5	49	64.74	68.12	880	4459	133.617	34.178		404	6	68	99.32	73.45	1320	4305	203.876	10.147
405	5	64	15.34	88.53	1260	3938	160.834	23.574		405	5	41	92.95	39.78	800	3876	7.965	1.103		405	5	69	128.223	49.747	1360	5026	2.678	1.644		405	5	50	73.58	69.16	900	4218	142.518	26.05		405	6	69	99.32	73.45	1340	4193	203.876	10.147
406	5	65	15.34	88.53	1280	4049	160.834	23.574		406	5	42	92.95	39.78	820	4448	7.965	1.103		406	5	70	129.61	50.267	1380	4974	4.159	1.054		406	5	51	68.12	70.07	920	4516	148.053	31.492		406	6	70	99.45	72.93	1360	3896	204.412	10.663
407	5	66	16.77	86.97	1300	4350	162.95	22.981		407	5	43	94.077	38.913	840	3544	9.387	2.519		407	5	71	127.79	53.907	1400	5063	8.228	5.087		407	5	52	54.21	69.16	940	4266	161.993	44.672		407	6	71	99.45	72.93	1380	4080	204.412	10.663
408	5	67	14.3	86.19	1320	4358	165.54	25.527		408	5	44	93.903	39	860	3544	9.58	2.332		408	5	72	127.097	52.173	1420	3707	10.095	3.988		408	5	53	54.08	68.38	960	3718	162.784	44.642		408	6	72	84.37	61.1	1400	4780	223.578	27.223
409	5	68	12.48	91	1340	4787	170.683	25.428		409	5	45	93.817	39.087	880	4464	9.703	2.21		409	5	73	128.223	52.953	1440	4232	11.465	4.04		409	5	54	53.82	77.48	980	2456	171.887	47.484		409	6	73	84.37	60.97	1420	4457	223.708	27.331
410	5	69	9.23	86.71	1360	3954	176.065	29.911		410	5	46	93.297	39.26	900	4410	10.251	1.72		410	5	74	127.53	50.787	1460	3392	13.74	2.741		410	5	55	52	76.18	1000	4482	174.124	48.726		410	6	74	86.06	58.37	1440	3975	226.809	28.677
411	5	70	13.91	90.74	1380	4885	182.241	24.134		411	5	47	92.777	39.867	920	4208	11.05	0.921		411	5	75	127.703	50.267	1480	3653	14.288	2.326		411	5	56	52	75.92	1020	4141	174.384	48.639		411	6	75	86.71	58.5	1460	4509	227.472	28.258
412	5	74	14.43	90.48	1400	4052	182.822	23.72		412	5	48	92.083	40.473	940	4854	11.971	0.123		412	5	76	127.53	50.613	1500	4156	14.676	2.646		412	5	57	54.47	77.74	1040	4567	177.452	46.98		412	7	1	47.32	99.97	0	3148	0	0
413	5	75	14.43	90.48	1420	4238	182.822	23.72		413	5	49	93.123	39.607	960	4338	13.325	1.348		413	5	77	127.01	49.747	1520	4932	15.687	2.822		413	5	58	54.34	77.35	1060	4665	177.863	46.953		413	7	2	47.32	99.97	20	3148	0	0
414	5	76	14.43	90.48	1440	4276	182.822	23.72		414	5	50	93.037	40.127	980	4736	13.852	0.969		414	5	78	126.23	49.573	1540	3602	16.486	3.57		414	5	59	54.34	77.35	1080	4629	177.863	46.953		414	7	3	47.32	99.97	40	3110	0	0
415	5	77	14.43	90.48	1460	4165	182.822	23.72		415	5	51	94.077	39.607	1000	4726	15.015	2.132		415	5	79	126.75	49.747	1560	4434	17.034	3.078		415	5	60	54.47	77.61	1100	4493	178.154	46.931		415	7	4	57.07	99.97	60	4159	9.75	9.75
416	5	78	14.43	90.48	1480	4239	182.822	23.72		416	5	52	94.77	39.173	1020	4846	15.833	2.947		416	5	80	127.27	48.967	1580	2698	17.971	2.527		416	5	61	54.21	77.61	1120	4490	178.414	47.171		416	7	5	56.16	99.97	80	4523	10.66	8.84
417	5	79	14.43	90.48	1500	4015	182.822	23.72		417	5	53	94.597	38.827	1040	4676	16.22	2.982		417	5	81	119.99	47.753	1600	2418	25.352	9.904		417	5	62	54.21	77.61	1140	4490	178.414	47.171		417	7	6	56.55	99.97	100	4051	11.05	9.23
418	5	80	14.69	90.35	1520	4296	183.113	23.516		418	5	54	97.11	37.787	1060	3207	18.94	5.665		418	5	82	118.863	46.8	1620	3628	26.828	11.186		418	5	63	53.95	77.48	1160	4520	178.705	47.364		418	7	7	56.55	99.97	120	4200	11.05	9.23
419	5	81	14.69	90.35	1540	4296	183.113	23.516		419	5	55	97.89	38.047	1080	2099	19.762	6.248		419	5	83	118.517	46.453	1640	3921	27.318	11.603		419	5	64	50.83	75.66	1180	3863	182.317	49.661		419	7	8	55.51	97.5	140	4276	13.73	8.554
420	5	82	14.56	90.35	1560	4406	183.243	23.639		420	5	56	97.89	38.133	1100	4634	19.849	6.213		420	5	84	118.517	46.453	1660	4028	27.318	11.603		420	5	65	53.17	78	1200	4215	185.626	48.282		420	7	9	55.25	97.89	160	4320	14.199	8.198
421	5	83	14.56	90.09	1580	4219	183.503	23.725		421	5	57	100.577	38.047	1120	4616	22.537	8.774		421	5	85	118.517	46.453	1680	3093	27.318	11.603		421	5	66	64.35	64.09	1220	4604	203.472	33.813		421	7	10	56.03	98.8	180	4232	15.397	8.788
422	5	84	14.56	90.09	1600	4257	183.503	23.725		422	5	58	101.183	38.48	1140	4069	23.283	9.25		422	5	86	118.517	46.453	1700	3236	27.318	11.603		422	5	67	66.43	68.9	1240	4806	208.712	32.75		422	7	11	56.03	98.8	200	4269	15.397	8.788
423	5	85	14.56	89.96	1620	4145	183.633	23.768		423	5	59	101.183	38.48	1160	4430	23.283	9.25		423	5	87	118.517	46.453	1720	3237	27.318	11.603		423	5	68	70.2	73.71	1260	4209	214.824	30.987		423	7	12	55.51	98.28	220	4382	16.133	8.363
424	5	86	14.56	89.96	1640	4183	183.633	23.768		424	5	60	101.27	37.44	1180	4142	24.326	9.62		424	5	88	118.517	46.453	1740	3416	27.318	11.603		424	5	69	68.77	67.6	1280	4729	221.099	30.147		424	7	13	55.9	98.28	240	4417	16.523	8.745
425	5	87	14.69	90.09	1660	3999	183.817	23.602		425	5	61	100.663	37.527	1200	4469	24.939	9.019		425	5	89	119.817	47.233	1760	4114	28.834	10.164		425	5	70	69.29	68.9	1300	3958	222.499	30.013		425	7	14	55.9	98.41	260	4268	16.653	8.721
426	5	88	14.69	90.61	1680	4590	184.337	23.432		426	5	62	100.057	37.7	1220	4354	25.57	8.389		426	5	90	122.243	50.873	1780	4090	33.209	7.718		426	5	71	68.38	65.78	1320	4638	225.749	30.11		426	7	15	55.9	98.41	280	4158	16.653	8.721
427	5	89	14.95	91.13	1700	4786	184.918	23.025		427	5	63	99.363	38.133	1240	4604	26.388	7.592		427	5	92	123.457	49.14	1800	2967	35.324	6.327		427	5	72	62.27	65.52	1340	4418	231.864	36.076		427	7	16	55.12	98.67	300	4463	17.475	7.908
428	5	90	14.56	90.74	1720	4853	185.47	23.515		428	5	64	99.623	38.133	1260	4598	26.648	7.838		428	6	1	36.14	28.86	0	4596	0	0		428	5	73	66.56	67.6	1360	4069	236.632	32.286		428	7	17	55.64	98.8	320	4197	18.011	8.402
429	5	91	14.3	90.22	1740	4476	186.051	23.927		429	5	65	100.057	37.873	1280	4718	27.153	8.332		429	6	2	36.92	27.56	20	4344	1.516	1.516		429	5	74	67.99	67.34	1380	4032	238.086	30.836		429	7	18	55.9	98.67	340	4084	18.302	8.678
430	5	92	14.56	89.96	1760	4369	186.419	23.768		430	5	66	100.143	37.787	1300	4172	27.276	8.442		430	6	3	37.7	27.3	40	3519	2.338	2.206		430	5	75	66.04	63.96	1400	4439	241.988	32.121		430	7	19	56.16	98.8	360	4000	18.592	8.917
431	5	93	14.43	90.09	1780	4202	186.603	23.847		431	5	67	100.49	37.613	1320	4087	27.663	8.826		431	6	4	37.83	27.3	60	3146	2.468	2.3		431	5	76	65.65	63.7	1420	4660	242.456	32.475		431	7	20	56.16	98.8	380	4112	18.592	8.917
432	5	94	14.17	90.09	1800	4656	186.863	24.092		432	5	68	100.49	37.613	1340	4409	27.663	8.826		432	6	5	37.83	27.3	80	3326	2.468	2.3		432	5	77	65.65	64.74	1440	5410	243.496	32.616		432	7	21	46.93	93.21	400	4735	29.383	6.771
433	6	1	61.88	79.69	0	2354	0	0		433	5	69	100.317	37.613	1360	4788	27.836	8.663		433	6	6	37.83	27.3	100	2753	2.468	2.3		433	5	79	64.35	66.3	1460	4496	245.527	34.164		433	7	22	47.06	92.95	420	4642	29.674	7.025
434	6	2	61.88	79.69	20	2332	0	0		434	5	70	100.143	37.613	1380	4465	28.01	8.5		434	6	7	37.83	27.43	120	3183	2.598	2.214		434	5	80	64.35	65.78	1480	4454	246.047	34.069		434	7	23	47.06	92.95	440	4568	29.674	7.025
435	6	3	62.14	79.82	40	2358	0.291	0.291		435	5	71	100.75	38.133	1400	4824	28.809	8.917		435	6	8	37.83	27.43	140	3183	2.598	2.214		435	5	81	70.98	66.56	1500	3722	252.723	27.746		435	7	24	47.71	92.82	460	4262	30.337	7.161
436	6	4	63.57	81.64	60	2022	2.605	2.58		436	5	72	101.79	38.133	1420	4761	29.849	9.921		436	6	9	37.83	27.43	160	3398	2.598	2.214		436	5	82	71.37	68.25	1520	4493	254.457	27.834		436	7	25	46.67	92.17	480	4260	31.563	7.827
437	6	5	63.57	81.77	80	2267	2.735	2.68		437	5	73	102.57	38.74	1440	4350	30.837	10.558		437	6	10	38.61	27.95	180	5043	3.536	2.632		437	5	83	71.63	67.21	1540	3834	255.529	27.285		437	7	26	46.67	92.17	500	4410	31.563	7.827
438	6	6	63.44	83.85	100	2362	4.819	4.443		438	5	74	106.297	40.733	1460	4310	35.063	14.128		438	6	11	35.75	27.95	200	4699	6.396	0.99		438	5	84	71.5	66.04	1560	4583	256.706	27.118		438	7	27	46.67	92.17	520	4410	31.563	7.827
439	6	7	68.25	81.38	120	5603	10.226	6.59		439	5	75	106.037	40.907	1480	4604	35.376	13.871		439	6	12	34.45	28.73	220	4342	7.912	1.695		439	5	85	71.24	65.78	1580	4297	257.074	27.313		439	7	28	46.67	92.17	540	4298	31.563	7.827
440	6	8	67.73	81.38	140	4902	10.746	6.089		440	5	76	105.603	40.733	1500	4329	35.842	13.434		440	6	13	32.24	26	240	2690	11.424	4.836		440	5	86	71.24	65.78	1600	4441	257.074	27.313		440	7	29	46.67	92.17	560	4484	31.563	7.827
441	6	9	67.86	81.12	160	5063	11.037	6.149		441	5	77	106.383	41.167	1520	4414	36.735	14.226		441	6	14	33.54	26.52	260	5018	12.824	3.498		441	5	87	70.72	65.13	1620	4109	257.907	27.688		441	7	30	46.15	92.3	580	4383	32.099	7.759
442	6	10	65	82.68	180	3394	14.295	4.321		442	5	78	106.297	41.167	1540	4849	36.821	14.14		442	6	15	33.15	26.52	280	5094	13.214	3.797		442	5	88	70.2	64.87	1640	4120	258.488	28.15		442	7	31	46.41	92.43	600	4215	32.39	7.595
443	6	11	65.39	82.55	200	3202	14.706	4.528		443	5	79	105.69	40.993	1560	4847	37.452	13.527		443	6	16	33.15	26.26	300	3574	13.474	3.962		443	5	89	70.07	64.35	1660	3504	259.024	28.19		443	7	32	46.8	92.43	620	4203	32.78	7.558
444	6	12	66.3	81.51	220	4553	16.088	4.78		444	5	80	105.603	40.993	1580	4936	37.539	13.44		444	6	17	33.15	26.26	320	4258	13.474	3.962		444	5	90	70.2	64.35	1680	3619	259.154	28.061		444	7	33	46.8	92.43	640	4203	32.78	7.558
445	6	13	77.35	89.44	240	2197	29.689	18.286		445	5	81	106.383	40.473	1600	4408	38.476	14.214		445	6	18	33.15	26.26	340	2960	13.474	3.962		445	5	91	70.2	64.35	1700	3582	259.154	28.061		445	7	34	46.67	92.43	660	4186	32.91	7.568
446	6	14	74.36	86.19	260	3599	34.105	14.071		446	5	82	106.903	41.427	1620	4817	39.562	14.759		446	6	19	33.15	26.26	360	2085	13.474	3.962		446	5	92	70.2	64.35	1720	3690	259.154	28.061		446	7	35	46.67	92.43	680	4224	32.91	7.568
447	6	15	75.92	86.97	280	3029	35.849	15.815		447	5	83	104.997	40.907	1640	4387	41.539	12.831		447	6	20	33.15	26.26	380	3069	13.474	3.962		447	5	93	70.2	64.35	1740	3762	259.154	28.061		447	7	36	46.67	92.43	700	4262	32.91	7.568
448	6	16	81.9	93.08	300	3909	44.399	24.085		448	5	84	105.083	41.34	1660	4752	41.981	12.937		448	6	21	33.15	26.26	400	4655	13.474	3.962		448	5	94	70.2	64.35	1760	3511	259.154	28.061		448	7	37	46.54	92.43	720	4183	33.04	7.58
449	6	17	80.21	92.95	320	4454	46.094	22.623		449	5	85	104.563	41.687	1680	2991	42.606	12.444		449	6	22	33.15	25.87	420	2292	13.864	4.228		449	5	95	70.2	64.35	1780	3762	259.154	28.061		449	7	38	46.54	92.43	740	4293	33.04	7.58
450	6	18	79.95	92.95	340	4372	46.354	22.413		450	5	86	104.997	42.12	1700	3273	43.218	12.921		450	6	23	33.15	25.87	440	4804	13.864	4.228		450	5	96	70.2	64.35	1800	3869	259.154	28.061		450	7	39	46.54	92.43	760	4478	33.04	7.58
451	6	19	79.56	93.08	360	4557	46.765	22.178		451	5	87	104.477	41.427	1720	4768	44.085	12.337		451	6	24	33.15	25.87	460	3685	13.864	4.228		451	6	1	95.03	45.11	0	4435	0	0		451	7	40	47.45	92.95	780	4313	34.088	7.021
452	6	20	79.69	89.31	380	4756	50.537	20.242		452	5	88	102.743	41.253	1740	4028	45.827	10.596		452	6	25	33.15	25.87	480	2481	13.864	4.228		452	6	2	94.25	44.59	20	4811	0.937	0.937		452	7	41	47.45	92.95	800	4314	34.088	7.021
453	6	21	80.99	88.27	400	4360	52.202	20.948		453	5	89	101.963	41.253	1760	4076	46.607	9.818		453	6	26	33.15	25.87	500	3145	13.864	4.228		453	6	3	93.86	44.46	40	4449	1.349	1.338		453	7	42	47.58	93.08	820	4268	34.272	6.895
454	6	22	81.38	88.01	420	3926	52.671	21.201		454	5	90	103.09	41.167	1780	2576	47.737	10.937		454	6	27	33.15	25.87	520	4912	13.864	4.228		454	6	4	93.86	44.46	60	4629	1.349	1.338		454	7	43	47.58	93.08	840	4639	34.272	6.895
455	6	23	81.38	88.01	440	4258	52.671	21.201		455	5	92	102.917	41.167	1800	3906	47.91	10.764		455	6	28	33.15	25.87	540	4768	13.864	4.228		455	6	5	93.86	44.46	80	4916	1.349	1.338		455	7	44	47.06	93.21	860	4494	34.808	6.765
456	6	24	80.6	86.06	460	3377	54.771	19.774		456	6	1	59.995	48.945	0	4689	0	0		456	6	29	33.15	25.87	560	4119	13.864	4.228		456	6	6	93.99	44.46	100	4761	1.479	1.226		456	7	45	47.32	93.08	880	4152	35.098	6.89
457	6	25	81.25	87.88	480	3541	56.703	21.03		457	6	2	59.67	49.14	20	4644	0.379	0.379		457	6	30	33.15	25.87	580	4227	13.864	4.228		457	6	7	93.99	44.33	120	4734	1.609	1.3		457	7	46	47.45	93.08	900	4461	35.228	6.891
458	6	26	81.12	87.88	500	3548	56.833	20.911		458	6	3	60.32	49.27	40	4431	1.042	0.46		458	6	31	33.15	25.87	600	4336	13.864	4.228		458	6	8	94.25	44.33	140	4669	1.869	1.103		458	7	47	47.45	93.08	920	4426	35.228	6.891
459	6	27	81.12	88.14	520	4330	57.093	21.014		459	6	4	60.32	49.27	60	4574	1.042	0.46		459	6	32	33.15	25.87	620	4769	13.864	4.228		459	6	9	94.25	44.33	160	4525	1.869	1.103		459	7	48	47.45	93.08	940	4574	35.228	6.891
460	6	28	81.25	88.4	540	3942	57.384	21.238		460	6	5	60.06	48.555	80	3830	1.803	0.395		460	6	33	32.76	25.61	640	4944	14.333	4.689		460	6	10	95.81	39.26	180	4823	7.173	5.902		460	7	49	47.45	93.08	960	4535	35.228	6.891
461	6	29	91.26	92.95	560	4407	68.38	32.234		461	6	6	59.93	48.035	100	3946	2.339	0.912		461	6	34	32.76	25.61	660	4728	14.333	4.689		461	6	11	93.6	38.35	200	5035	9.563	6.91		461	7	50	47.45	93.08	980	4611	35.228	6.891
462	6	30	88.66	94.77	580	3402	71.553	30.734		462	6	7	59.93	48.035	120	3625	2.339	0.912		462	6	35	32.76	25.61	680	4692	14.333	4.689		462	6	12	93.73	38.22	220	4898	9.747	7.012		462	7	51	47.19	92.95	1000	4234	35.519	7.021
463	6	31	88.4	86.71	600	3736	79.618	27.433		463	6	8	59.93	47.905	140	3763	2.469	1.042		463	6	36	32.76	25.61	700	4836	14.333	4.689		463	6	13	93.86	37.96	240	4664	10.038	7.245		463	7	52	47.19	92.95	1020	4421	35.519	7.021
464	6	32	86.97	88.27	620	5200	81.734	26.516		464	6	9	60.385	47.45	160	4212	3.112	1.545		464	6	37	32.76	25.61	720	4872	14.333	4.689		464	6	14	93.99	37.96	260	4654	10.168	7.225		464	7	53	47.19	92.95	1040	4346	35.519	7.021
465	6	33	86.84	88.14	640	4162	81.918	26.352		465	6	10	60.385	47.385	180	3853	3.177	1.608		465	6	38	32.63	25.35	740	4199	14.624	4.964		465	6	15	93.99	37.96	280	4653	10.168	7.225		465	7	54	47.06	92.95	1060	4494	35.649	7.025
466	6	34	87.36	94.51	660	3090	88.309	29.476		466	6	11	60.255	47.71	200	3487	3.527	1.262		466	6	39	32.63	24.96	760	4306	15.014	5.247		466	6	16	93.99	37.96	300	4760	10.168	7.225		466	7	55	47.06	92.95	1080	4382	35.649	7.025
467	6	35	94.64	85.93	680	3316	99.561	33.349		467	6	12	60.645	47.58	220	4266	3.938	1.512		467	6	40	32.63	24.96	780	3949	15.014	5.247		467	6	17	93.99	37.96	320	4760	10.168	7.225		467	7	56	47.06	92.95	1100	4382	35.649	7.025
468	6	36	94.64	85.93	700	4168	99.561	33.349		468	6	13	60.19	47.385	240	2954	4.433	1.572		468	6	41	32.63	24.96	800	4379	15.014	5.247		468	6	18	93.99	37.96	340	4725	10.168	7.225		468	7	57	41.99	107.25	1120	4602	50.821	9.023
469	6	37	94.64	85.67	720	2724	99.821	33.301		469	6	14	60.19	47.255	260	3241	4.563	1.701		469	6	42	32.63	24.96	820	3269	15.014	5.247		469	6	19	93.99	37.96	360	4832	10.168	7.225		469	7	58	41.99	107.38	1140	4418	50.951	9.128
470	6	40	94.38	84.5	740	4574	101.02	32.854		470	6	15	60.255	47.645	280	3267	4.959	1.326		470	6	43	32.63	24.96	840	3268	15.014	5.247		470	6	20	93.99	37.96	380	4689	10.168	7.225		470	7	59	45.24	109.72	1160	4300	54.956	9.969
471	6	41	94.38	84.5	760	4684	101.02	32.854		471	6	16	60.32	47.71	300	2920	5.051	1.277		471	6	44	32.63	24.96	860	3628	15.014	5.247		471	6	21	93.99	37.96	400	4582	10.168	7.225		471	7	60	46.02	109.72	1180	4678	55.736	9.836
472	6	42	94.51	84.76	780	2992	101.31	33.022		472	6	17	60.385	47.775	320	3530	5.143	1.233		472	6	45	32.63	24.96	880	3197	15.014	5.247		472	6	22	93.99	37.96	420	4545	10.168	7.225		472	7	61	46.02	109.72	1200	4678	55.736	9.836
473	6	43	94.77	84.89	800	3743	101.601	33.299		473	6	18	60.385	47.71	340	3565	5.208	1.295		473	6	46	32.63	24.96	900	3305	15.014	5.247		473	6	23	94.51	37.44	440	4431	10.903	7.688		473	7	62	51.09	104.26	1220	3776	63.187	5.711
474	6	44	94.38	84.89	820	2254	101.991	32.913		474	6	19	60.255	47.45	360	3127	5.498	1.517		474	6	47	32.63	24.96	920	3160	15.014	5.247		474	6	24	94.12	37.57	460	4351	11.314	7.595		474	7	63	51.61	104	1240	3760	63.768	5.886
475	6	45	94.38	84.89	840	2390	101.991	32.913		475	6	20	60.125	47.58	380	2668	5.682	1.371		475	6	48	32.63	24.96	940	3341	15.014	5.247		475	6	25	94.12	37.57	480	4386	11.314	7.595		475	7	64	51.61	104	1260	3464	63.768	5.886
476	6	46	94.38	85.54	860	3312	102.641	33.022		476	6	21	60.125	47.71	400	2328	5.812	1.242		476	6	49	32.63	24.96	960	3340	15.014	5.247		476	6	26	94.12	37.57	500	4637	11.314	7.595		476	7	65	51.61	104.78	1280	4346	64.548	6.445
477	6	47	94.38	85.54	880	4018	102.641	33.022		477	6	22	60.125	47.905	420	2290	6.007	1.048		477	6	50	32.63	24.96	980	2982	15.014	5.247		477	6	27	94.12	37.57	520	4637	11.314	7.595		477	7	66	51.48	104.52	1300	4125	64.839	6.165
478	6	48	94.12	85.28	900	3842	103.009	32.721		478	6	23	60.255	47.775	440	2977	6.191	1.199		478	6	51	32.63	24.96	1000	3017	15.014	5.247		478	6	28	93.86	37.57	540	4593	11.574	7.63		478	7	67	51.48	104.52	1320	3866	64.839	6.165
479	6	49	94.12	84.63	920	2404	103.659	32.616		479	6	24	60.255	47.775	460	2353	6.191	1.199		479	6	52	32.63	24.96	1020	3017	15.014	5.247		479	6	29	93.86	37.57	560	4485	11.574	7.63		479	7	68	50.44	104.91	1340	3937	65.95	5.843
480	6	50	94.51	85.41	940	3764	104.531	33.128		480	6	25	59.995	48.23	480	2364	6.715	0.715		480	6	53	32.89	24.96	1040	3595	15.274	5.077		480	6	30	93.86	37.57	580	4736	11.574	7.63		480	7	69	50.31	105.04	1360	3796	66.134	5.886
481	6	51	94.25	84.89	960	2688	105.112	32.785		481	6	26	60.32	48.165	500	2484	7.046	0.845		481	6	54	32.89	24.96	1060	3414	15.274	5.077		481	6	31	93.86	37.57	600	4701	11.574	7.63		481	7	70	50.44	105.04	1380	4121	66.264	5.953
482	6	52	94.12	84.5	980	2351	105.523	32.597		482	6	27	60.255	48.23	520	2365	7.138	0.761		482	6	55	32.89	24.96	1080	3846	15.274	5.077		482	6	32	93.6	37.57	620	4878	11.834	7.674		482	7	71	50.44	105.04	1400	3790	66.264	5.953
483	6	53	94.12	84.5	1000	2253	105.523	32.597		483	6	28	59.995	48.23	540	2500	7.398	0.715		483	6	56	32.89	24.96	1100	3164	15.274	5.077		483	6	33	93.6	37.57	640	4734	11.834	7.674		483	7	72	50.83	105.43	1420	4122	66.815	6.491
484	6	54	94.12	84.5	1020	2174	105.523	32.597		484	6	29	59.02	48.23	560	4909	8.373	1.209		484	6	57	32.89	24.96	1120	4207	15.274	5.077		484	6	34	93.6	37.57	660	4806	11.834	7.674		484	7	73	50.57	105.17	1440	4306	67.183	6.132
485	6	55	94.77	85.02	1040	3965	106.356	33.319		485	6	30	58.89	48.62	580	4799	8.784	1.152		485	6	58	32.89	24.96	1140	3594	15.274	5.077		485	6	35	93.6	37.57	680	4806	11.834	7.674		485	7	74	50.57	105.17	1460	3974	67.183	6.132
486	6	56	94.9	85.28	1060	4257	106.646	33.49		486	6	31	59.215	48.945	600	4814	9.244	0.78		486	6	59	32.89	24.96	1160	3451	15.274	5.077		486	6	36	93.6	37.57	700	4878	11.834	7.674		486	7	75	47.84	104	1480	3992	70.153	4.063
487	6	57	94.12	84.89	1080	3582	107.518	32.657		487	6	32	59.15	48.425	620	4769	9.768	0.992		487	6	60	32.89	24.96	1180	3486	15.274	5.077		487	6	37	93.86	37.44	720	4664	12.125	7.759		487	7	76	49.66	109.59	1500	4503	76.032	9.901
488	6	58	94.38	84.37	1100	2336	108.1	32.835		488	6	33	60.19	48.555	640	4383	10.816	0.436		488	6	61	32.89	24.96	1200	3415	15.274	5.077		488	6	38	93.86	37.44	740	4701	12.125	7.759		488	7	77	49.92	109.72	1520	4632	76.322	10.091
489	6	59	94.25	84.89	1120	3502	108.636	32.785		489	6	34	59.67	48.295	660	5182	11.398	0.727		489	6	62	32.89	24.96	1220	3343	15.274	5.077		489	6	39	93.86	37.44	760	4701	12.125	7.759		489	7	78	49.92	109.72	1540	4520	76.322	10.091
490	6	60	93.99	84.76	1140	3195	108.926	32.508		490	6	35	59.28	49.14	680	4785	12.328	0.741		490	6	63	32.89	24.96	1240	3018	15.274	5.077		490	6	40	93.86	37.44	780	4521	12.125	7.759		490	7	79	49.92	109.72	1560	4818	76.322	10.091
491	6	61	93.86	84.24	1160	2135	109.463	32.302		491	6	36	58.955	51.155	700	4731	14.369	2.442		491	6	64	32.89	24.96	1260	3092	15.274	5.077		491	6	41	93.86	37.44	800	4773	12.125	7.759		491	7	80	49.92	109.72	1580	4706	76.322	10.091
492	6	62	93.73	84.11	1180	3075	109.646	32.155		492	6	37	59.605	51.805	720	5050	15.289	2.886		492	6	65	32.89	24.96	1280	3055	15.274	5.077		492	6	42	93.86	37.44	820	4593	12.125	7.759		492	7	81	50.05	110.63	1600	4657	77.242	11.004
493	6	63	94.64	84.5	1200	4613	110.636	33.111		493	6	38	59.02	50.18	740	4729	17.016	1.573		493	6	66	32.89	24.96	1300	3090	15.274	5.077		493	6	43	93.86	37.44	840	4736	12.125	7.759		493	7	82	50.05	110.5	1620	4547	77.372	10.878
494	6	64	94.25	85.02	1220	3755	111.286	32.806		494	6	39	59.54	49.985	760	4665	17.571	1.135		494	6	67	32.89	24.96	1320	2983	15.274	5.077		494	6	44	93.86	37.44	860	4701	12.125	7.759		494	7	83	46.41	99.45	1640	4738	89.006	1.048
495	6	65	93.6	84.76	1240	3316	111.986	32.123		495	6	40	59.15	49.985	780	4518	17.961	1.34		495	6	68	32.89	24.96	1340	2912	15.274	5.077		495	6	45	93.86	37.44	880	4701	12.125	7.759		495	7	84	45.37	97.5	1660	4174	91.216	3.147
496	6	66	93.99	84.5	1260	3123	112.455	32.468		496	6	41	59.02	49.855	800	4442	18.145	1.334		496	6	69	32.89	24.96	1360	3199	15.274	5.077		496	6	46	93.86	37.44	900	4880	12.125	7.759		496	7	85	45.24	98.02	1680	4073	91.752	2.851
497	6	67	94.25	84.5	1280	3387	112.715	32.725		497	6	42	59.085	49.725	820	4811	18.29	1.199		497	6	70	32.89	24.96	1380	3128	15.274	5.077		497	6	47	93.86	37.44	920	4701	12.125	7.759		497	7	86	37.83	99.19	1700	4008	99.254	9.522
498	6	68	94.38	84.63	1300	3832	112.899	32.873		498	6	43	59.995	49.075	840	4686	19.408	0.13		498	6	71	32.89	24.96	1400	3270	15.274	5.077		498	6	48	93.86	37.44	940	4736	12.125	7.759		498	7	87	37.44	99.58	1720	3893	99.805	9.888
499	6	69	94.12	84.76	1320	3467	113.19	32.636		499	6	44	59.735	50.18	860	4910	20.544	1.262		499	6	72	32.89	24.96	1420	3162	15.274	5.077		499	6	49	93.86	37.44	960	4845	12.125	7.759		499	7	88	37.18	99.45	1740	3653	100.096	10.153
500	6	70	94.38	83.98	1340	5167	114.012	32.782		500	6	45	61.425	50.96	880	4707	22.405	2.471		500	6	73	32.89	24.96	1440	2947	15.274	5.077		500	6	50	93.86	37.44	980	4880	12.125	7.759		500	7	89	37.18	99.45	1760	3948	100.096	10.153
501	6	71	95.16	84.11	1360	5146	114.803	33.572		501	6	46	61.295	50.96	900	5075	22.535	2.398		501	6	74	32.89	24.96	1460	3128	15.274	5.077		501	6	51	93.86	37.44	1000	4845	12.125	7.759		501	7	90	37.18	99.45	1780	3689	100.096	10.153
502	6	72	94.38	84.76	1380	3948	115.818	32.893		502	6	47	62.205	50.7	920	5115	23.481	2.822		502	6	75	32.89	24.96	1480	3415	15.274	5.077		502	6	52	93.86	37.44	1020	4808	12.125	7.759		502	7	92	37.31	99.45	1800	3600	100.226	10.023
503	6	73	93.99	84.76	1400	3899	116.208	32.508		503	6	48	61.945	50.7	940	4891	23.741	2.623		503	6	76	32.89	24.96	1500	3486	15.274	5.077		503	6	53	93.86	37.44	1040	4952	12.125	7.759		503	8	1	35.62	125.19	0	4667	0	0
504	6	74	93.86	84.5	1420	3177	116.499	32.34		504	6	49	61.815	50.765	960	4964	23.887	2.574		504	6	77	32.89	24.96	1520	2983	15.274	5.077		504	6	54	93.86	37.44	1060	4988	12.125	7.759		504	8	2	35.62	125.19	20	4817	0	0
505	6	75	94.25	84.24	1440	3576	116.967	32.688		505	6	50	62.075	50.765	980	5098	24.147	2.764		505	6	78	32.89	24.96	1540	3162	15.274	5.077		505	6	55	93.86	37.44	1080	4916	12.125	7.759		505	8	3	35.23	125.19	40	4580	0.39	0.39
506	6	76	94.25	84.89	1460	3907	117.617	32.785		506	6	51	61.685	50.83	1000	5140	24.542	2.532		506	6	79	32.89	24.96	1560	3236	15.274	5.077		506	6	56	93.86	37.44	1100	4845	12.125	7.759		506	8	4	36.14	125.19	60	4945	1.3	0.52
507	6	77	93.86	84.63	1480	3695	118.086	32.359		507	6	52	62.075	50.895	1020	5315	24.937	2.851		507	6	80	32.89	24.96	1580	3379	15.274	5.077		507	6	57	93.86	37.44	1120	4952	12.125	7.759		507	8	5	34.97	125.06	80	5169	2.477	0.663
508	6	78	93.86	84.24	1500	2739	118.476	32.302		508	6	53	61.685	50.895	1040	4960	25.327	2.58		508	6	81	32.89	24.96	1600	3738	15.274	5.077		508	6	58	93.86	37.44	1140	4952	12.125	7.759		508	8	6	35.49	125.58	100	4235	3.213	0.411
509	6	79	94.77	84.63	1520	4484	119.466	33.259		509	6	54	61.62	49.075	1060	4481	27.149	1.63		509	6	82	32.89	24.96	1620	3882	15.274	5.077		509	6	59	93.86	37.44	1160	4952	12.125	7.759		509	8	7	35.75	125.58	120	3604	3.473	0.411
510	6	80	94.77	85.15	1540	4447	119.986	33.34		510	6	55	61.62	49.075	1080	4266	27.149	1.63		510	6	83	32.89	24.96	1640	3955	15.274	5.077		510	6	60	93.99	37.31	1180	4735	12.309	7.869		510	8	8	34.71	125.32	140	4448	4.545	0.919
511	6	81	93.6	85.02	1560	4428	121.163	32.165		511	6	56	62.14	49.075	1100	4292	27.669	2.149		511	6	84	32.89	24.96	1660	3523	15.274	5.077		511	6	61	93.86	36.92	1200	4521	12.72	8.273		511	8	9	35.62	125.32	160	3403	5.455	0.13
512	6	82	93.34	84.37	1580	3771	121.863	31.806		512	6	57	61.88	49.14	1120	4242	27.937	1.895		512	6	85	32.89	24.96	1680	4063	15.274	5.077		512	6	62	94.12	36.66	1220	4525	13.087	8.499		512	8	10	35.49	126.23	180	4830	6.374	1.048
513	6	83	93.08	84.11	1600	4202	122.231	31.512		513	6	58	61.62	49.4	1140	4369	28.304	1.687		513	6	86	32.89	24.96	1700	4422	15.274	5.077		513	6	63	94.12	36.66	1240	4489	13.087	8.499		513	8	11	36.27	126.1	200	4858	7.165	1.118
514	6	84	93.47	83.72	1620	3749	122.783	31.846		514	6	59	61.425	49.465	1160	4349	28.51	1.522		514	6	87	32.89	24.96	1720	4242	15.274	5.077		514	6	64	93.99	36.53	1260	4556	13.271	8.643		514	8	12	36.27	125.32	220	4234	7.945	0.663
515	6	85	94.38	84.24	1640	4207	123.831	32.817		515	6	60	61.425	49.465	1180	4383	28.51	1.522		515	6	88	32.89	24.96	1740	4170	15.274	5.077		515	6	65	93.99	36.53	1280	4590	13.271	8.643		515	8	13	35.75	125.19	240	4829	8.481	0.13
516	6	86	94.38	85.02	1660	4276	124.611	32.934		516	6	61	61.295	49.335	1200	4389	28.694	1.357		516	6	89	32.89	24.96	1760	4459	15.274	5.077		516	6	66	93.99	36.53	1300	4700	13.271	8.643		516	8	14	35.75	125.45	260	4867	8.741	0.291
517	6	87	93.6	84.89	1680	4391	125.402	32.143		517	6	62	61.1	49.335	1220	4469	28.889	1.172		517	6	90	32.89	24.96	1780	3846	15.274	5.077		517	6	67	93.99	37.05	1320	4765	13.791	8.127		517	8	15	36.01	126.1	280	4687	9.441	0.99
518	6	88	93.73	84.63	1700	3966	125.692	32.231		518	6	63	61.815	49.01	1240	4325	29.674	1.821		518	6	93	32.89	24.96	1800	3270	15.274	5.077		518	6	68	93.99	37.05	1340	4803	13.791	8.127		518	8	16	36.01	126.1	300	4019	9.441	0.99
519	6	89	94.25	84.76	1720	3898	126.228	32.765		519	6	64	61.36	49.14	1260	4377	30.147	1.379		519	7	1	28.6	8.97	0	3112	0	0		519	6	69	93.99	37.05	1360	4731	13.791	8.127		519	8	17	35.49	125.97	320	4420	9.977	0.791
520	6	90	94.12	84.89	1740	4362	126.412	32.657		520	6	65	61.035	49.205	1280	4320	30.479	1.072		520	7	2	28.86	8.97	20	4670	0.26	0.26		520	6	70	93.99	37.05	1380	4300	13.791	8.127		520	8	18	36.27	126.1	340	4821	10.767	1.118
521	6	91	93.73	84.37	1760	3484	127.062	32.192		521	6	66	61.425	49.53	1300	4527	30.986	1.545		521	7	3	28.86	8.97	40	4597	0.26	0.26		521	6	71	93.99	37.05	1400	4694	13.791	8.127		521	8	19	35.62	125.45	360	4259	11.687	0.26
522	6	92	93.73	84.24	1780	3558	127.192	32.173		522	6	67	61.685	49.27	1320	4497	31.354	1.721		522	7	4	28.6	8.97	60	3943	0.52	0		522	6	72	93.99	37.05	1420	4264	13.791	8.127		522	8	20	36.27	125.45	380	4637	12.337	0.7
523	6	94	94.64	84.76	1800	4797	128.24	33.15		523	6	68	61.36	49.205	1340	4377	31.686	1.39		523	7	5	28.6	8.97	80	3402	0.52	0		523	6	73	93.99	37.05	1440	4480	13.791	8.127		523	8	21	36.14	126.1	400	4648	13	1.048
524	7	1	46.54	41.47	0	4001	0	0		524	6	69	60.97	49.075	1360	4365	32.097	0.984		524	7	6	28.6	8.97	100	3221	0.52	0		524	6	74	93.99	37.05	1460	4695	13.791	8.127		524	8	22	36.14	126.49	420	5061	13.39	1.4
525	7	2	46.15	41.08	20	2435	0.552	0.552		525	6	70	61.685	48.945	1380	4853	32.823	1.69		525	7	7	28.6	8.97	120	3005	0.52	0		525	6	75	93.99	37.05	1480	4623	13.791	8.127		525	8	23	35.36	125.71	440	4806	14.493	0.581
526	7	3	46.15	41.08	40	3168	0.552	0.552		526	6	71	61.425	49.14	1400	4598	33.148	1.443		526	7	8	28.73	10.27	140	3484	1.826	1.306		526	6	76	93.99	37.05	1500	4694	13.791	8.127		526	8	24	35.62	125.84	460	4482	14.783	0.65
527	7	4	46.15	41.6	60	2008	1.072	0.411		527	6	72	61.62	49.01	1420	4549	33.383	1.626		527	7	9	28.99	10.79	160	3818	2.408	1.861		527	6	77	93.99	37.05	1520	4695	13.791	8.127		527	8	25	36.4	125.97	480	4785	15.574	1.103
528	7	5	46.28	41.6	80	2118	1.202	0.291		528	6	73	61.555	49.01	1440	4644	33.448	1.561		528	7	10	30.81	17.55	180	2691	9.409	8.86		528	6	78	93.99	37.05	1540	4981	13.791	8.127		528	8	26	36.27	125.84	500	4678	15.758	0.919
529	7	6	46.28	41.6	100	2299	1.202	0.291		529	6	74	61.49	48.945	1460	4715	33.54	1.495		529	7	11	31.07	17.55	200	2372	9.669	8.928		529	6	79	93.99	37.05	1560	4588	13.791	8.127		529	8	27	36.27	126.1	520	4526	16.018	1.118
530	7	7	46.28	41.6	120	3194	1.202	0.291		530	6	75	61.685	48.88	1480	4781	33.745	1.691		530	7	12	31.59	16.64	220	4326	10.717	8.232		530	6	80	93.99	37.05	1580	4803	13.791	8.127		530	8	28	36.01	126.36	540	4458	16.386	1.233
531	7	8	46.41	41.6	140	2225	1.332	0.184		531	6	76	61.685	48.88	1500	4313	33.745	1.691		531	7	13	31.2	13.39	240	4281	13.99	5.128		531	6	81	93.99	37.05	1600	4803	13.791	8.127		531	8	29	36.01	126.49	560	4941	16.516	1.357
532	7	9	46.02	41.99	160	2778	1.883	0.735		532	6	77	61.88	48.75	1520	4494	33.98	1.895		532	7	14	31.59	13	260	3862	14.542	5.018		532	6	82	94.12	36.4	1620	4422	14.454	8.757		532	8	30	36.14	126.23	580	4059	16.806	1.163
533	7	10	45.89	41.6	180	2235	2.294	0.663		533	6	78	61.555	48.815	1540	4751	34.311	1.565		533	7	15	31.85	13.91	280	4649	15.488	5.913		533	6	83	94.12	36.4	1640	4672	14.454	8.757		533	8	31	36.14	126.36	600	4643	16.936	1.28
534	7	11	43.03	42.51	200	5022	5.295	3.661		534	6	79	61.685	48.815	1560	4775	34.441	1.695		534	7	16	31.98	14.95	300	5264	16.536	6.869		534	6	84	94.12	36.4	1660	4529	14.454	8.757		534	8	32	36.4	126.1	620	3932	17.304	1.199
535	7	12	44.07	41.99	220	5318	6.458	2.524		535	6	80	61.685	48.75	1580	4636	34.506	1.701		535	7	17	30.68	17.42	320	5097	19.327	8.702		535	6	85	94.12	36.4	1680	4637	14.454	8.757		535	8	33	36.01	126.1	640	4761	17.694	0.99
536	7	13	44.33	41.86	240	4252	6.749	2.244		536	6	81	61.295	48.75	1600	4717	34.896	1.315		536	7	18	30.68	17.42	340	4951	19.327	8.702		536	6	86	94.12	36.4	1700	4494	14.454	8.757		536	8	34	35.75	126.36	660	4315	18.062	1.177
537	7	14	44.33	41.86	260	4394	6.749	2.244		537	6	82	61.23	48.815	1620	4787	34.988	1.242		537	7	19	30.42	17.94	360	5249	19.909	9.153		537	6	87	93.08	36.27	1720	4799	15.502	9.053		537	8	35	37.18	127.14	680	4541	19.691	2.497
538	7	15	43.81	41.6	280	4673	7.33	2.733		538	6	83	61.685	48.685	1640	4565	35.461	1.71		538	7	20	29.64	19.24	380	4609	21.425	10.323		538	6	88	93.73	36.53	1740	4326	16.202	8.678		538	8	36	35.75	128.44	700	4798	21.623	3.253
539	7	16	46.15	39.52	300	3956	10.461	1.989		539	6	84	61.165	48.75	1660	4702	35.985	1.186		539	7	21	29.38	19.89	400	3832	22.125	10.948		539	6	89	93.73	36.53	1760	4470	16.202	8.678		539	8	37	36.4	128.57	720	5193	22.286	3.469
540	7	17	41.21	35.36	320	3488	16.919	8.108		540	6	85	61.685	48.75	1680	3916	36.505	1.701		540	7	22	29.38	19.89	420	2748	22.125	10.948		540	6	90	94.25	36.4	1780	4456	16.738	8.745		540	8	38	35.88	125.97	740	4979	24.938	0.822
541	7	18	50.83	36.53	340	2342	26.61	6.543		541	6	86	61.75	48.75	1700	4001	36.57	1.766		541	7	23	27.69	17.42	440	4481	25.118	8.499		541	6	93	93.86	36.27	1800	4633	17.149	8.917		541	8	39	36.4	124.67	760	5045	26.338	0.937
542	7	19	55.64	39.65	360	2111	32.344	9.28		542	6	87	61.75	48.815	1720	4389	36.635	1.76		542	7	24	33.54	13	460	4614	32.45	6.375		542	7	1	99.84	70.33	0	4321	0	0		542	8	40	36.92	126.88	780	4818	28.608	2.132
543	7	20	55.12	40.3	380	3665	33.176	8.659		543	6	88	61.49	48.945	1740	4105	36.926	1.495		543	7	25	35.1	11.31	480	4541	34.75	6.908		543	7	2	99.97	78.91	20	2857	8.581	8.581		543	8	41	37.05	129.09	800	4747	30.822	4.154
544	7	21	52.65	34.58	400	3278	39.406	9.209		544	6	89	60.515	49.01	1760	3951	37.903	0.524		544	7	26	34.97	11.05	500	3843	35.04	6.701		544	7	3	105.3	73.32	40	4401	16.305	6.225		544	8	42	36.4	128.31	820	4715	31.837	3.216
545	7	22	51.61	29.77	420	3824	44.328	12.751		545	6	90	61.685	49.01	1780	4347	39.073	1.691		545	7	27	34.97	11.05	520	3771	35.04	6.701		545	7	4	96.59	64.35	60	3618	28.808	6.806		545	8	43	36.79	127.66	840	5099	32.595	2.733
546	7	23	54.08	36.66	440	3368	51.647	8.944		546	6	92	62.27	48.685	1800	4669	39.742	2.29		546	7	28	34.97	10.92	540	3301	35.17	6.662		546	7	5	96.2	63.83	80	4140	29.458	7.45		546	8	44	36.66	128.44	860	5192	33.386	3.412
547	7	24	47.97	27.17	460	2942	62.934	14.371		547	7	1	72.345	43.16	1000	5047	0	0		547	7	29	34.97	10.79	560	2756	35.3	6.625		547	7	6	96.07	63.7	100	4211	29.642	7.627		547	8	45	36.4	128.44	880	4826	33.646	3.342
548	7	25	48.23	17.68	480	5014	72.427	23.85		548	7	2	71.24	42.12	1020	4769	1.517	1.517		548	7	30	34.97	10.79	580	2648	35.3	6.625		548	7	7	96.46	63.18	120	3040	30.292	7.909		548	8	46	36.66	128.44	900	4858	33.906	3.412
549	7	26	48.1	19.89	500	4385	74.641	21.636		549	7	3	70.85	41.21	1040	5086	2.507	2.457		549	7	31	34.97	10.66	600	2617	35.43	6.59		549	7	8	96.98	62.92	140	2502	30.873	7.943		549	8	47	37.05	126.62	920	5113	35.767	2.022
550	7	27	49.27	18.98	520	4370	76.123	22.655		550	7	4	70.59	40.755	1060	4409	3.032	2.977		550	7	32	34.97	10.66	620	2652	35.43	6.59		550	7	9	96.98	62.92	160	2822	30.873	7.943		550	8	48	36.66	126.62	940	5228	36.157	1.768
551	7	28	49.27	18.98	540	4621	76.123	22.655		551	7	5	70.655	40.69	1080	4767	3.123	2.993		551	7	33	34.97	10.66	640	2617	35.43	6.59		551	7	10	96.85	62.92	180	3693	31.003	7.991		551	8	49	36.4	128.05	960	4525	37.611	2.964
552	7	29	49.14	18.98	560	4513	76.253	22.64		552	7	6	70.72	40.69	1100	4750	3.188	2.957		552	7	34	34.97	10.66	660	2760	35.43	6.59		552	7	11	96.85	63.18	200	4305	31.263	7.75		552	8	50	36.01	125.71	980	4686	39.983	0.65
553	7	30	49.14	18.98	580	4765	76.253	22.64		553	7	7	70.85	40.625	1120	4656	3.334	2.943		553	7	35	34.97	10.66	680	4891	35.43	6.59		553	7	12	96.59	63.18	220	3304	31.523	7.854		553	8	51	35.49	126.36	1000	4722	40.815	1.177
554	7	31	49.66	18.72	600	4718	76.835	22.963		554	7	8	70.525	40.625	1140	4383	3.659	3.121		554	7	36	35.49	9.49	700	4575	36.711	6.91		554	7	13	96.59	63.18	240	3590	31.523	7.854		554	8	52	35.88	126.1	1020	4681	41.284	0.946
555	7	32	48.75	18.85	620	5054	77.754	22.728		555	7	9	67.08	38.22	1160	4623	7.86	7.22		555	7	37	33.15	6.24	720	4696	40.715	5.306		555	7	14	97.24	63.57	260	4435	32.281	7.243		555	8	53	36.27	126.49	1040	4968	41.836	1.453
556	7	33	49.92	18.07	640	4457	79.16	23.643		556	7	10	66.82	38.22	1180	4616	8.12	7.411		556	8	1	21.06	56.29	0	2584	0	0		556	7	15	96.46	63.44	280	3757	33.072	7.674		556	8	54	36.53	127.53	1060	4787	42.908	2.511
557	7	34	50.05	17.55	660	4497	79.696	24.176		557	7	11	66.885	37.96	1200	4592	8.388	7.54		557	8	2	20.93	56.29	20	2393	0.13	0.13		557	7	16	94.38	62.92	300	4788	35.216	9.204		557	8	55	36.27	127.79	1080	5044	43.275	2.68
558	7	35	49.79	17.29	680	4766	80.064	24.397		558	7	12	66.43	37.895	1220	4512	8.848	7.919		558	8	3	20.93	56.29	40	2347	0.13	0.13		558	7	17	96.2	62.92	320	4140	37.036	8.256		558	8	56	36.14	127.66	1100	5024	43.459	2.524
559	7	36	50.05	18.07	700	4464	80.886	23.662		559	7	13	63.96	39.585	1240	4577	11.841	9.115		559	8	4	20.93	56.29	60	2203	0.13	0.13		559	7	18	96.72	62.92	340	3380	37.556	8.04		559	8	57	35.62	127.01	1120	4779	44.292	1.82
560	7	37	50.18	17.55	720	3332	81.422	24.195		560	7	14	63.57	40.3	1260	4665	12.655	9.229		560	8	5	20.93	56.29	80	3581	0.13	0.13		560	7	19	96.85	62.92	360	5023	37.686	7.991		560	8	58	35.36	125.97	1140	4695	45.364	0.822
561	7	38	52.13	16.77	740	4628	83.522	25.325		561	7	15	63.83	39.845	1280	4442	13.179	9.138		561	8	6	20.67	56.55	100	2419	0.498	0.469		561	7	20	96.72	63.44	380	4497	38.222	7.563		561	8	59	36.53	125.06	1160	4968	46.846	0.919
562	7	39	51.61	17.16	760	4649	84.172	24.833		562	7	16	64.35	39.39	1300	4419	13.87	8.839		562	8	7	20.67	56.55	120	2357	0.498	0.469		562	7	21	95.55	62.92	400	2919	39.502	8.562		562	8	60	36.92	129.09	1180	5232	50.895	4.111
563	7	41	57.07	18.85	780	5499	89.888	24.951		563	7	17	64.415	39.39	1320	4606	13.935	8.781		563	8	8	20.67	56.55	140	2672	0.498	0.469		563	7	22	94.9	63.31	420	3374	40.26	8.584		563	8	61	35.88	125.06	1200	5131	55.057	0.291
564	7	42	57.07	18.85	800	4813	89.888	24.951		564	7	18	64.48	39.455	1340	4809	14.027	8.694		564	8	9	20.67	56.55	160	2437	0.498	0.469		564	7	23	94.9	63.31	440	4813	40.26	8.584		564	8	62	36.79	128.05	1220	4910	58.182	3.09
565	7	43	55.64	15.34	820	4362	93.678	27.669		565	7	19	64.545	39.455	1360	4707	14.092	8.635		565	8	10	20.67	56.55	180	2926	0.498	0.469		565	7	24	96.46	63.83	460	5054	41.905	7.326		565	8	63	35.88	124.8	1240	5164	61.557	0.469
566	7	44	56.68	16.51	840	4431	95.243	26.941		566	7	20	64.545	39.455	1380	4637	14.092	8.635		566	8	11	20.67	56.55	200	2817	0.498	0.469		566	7	25	95.68	63.31	480	4048	42.842	8.16		566	8	64	36.79	128.44	1260	5101	65.309	3.454
567	7	45	56.42	18.59	860	5008	97.34	24.922		567	7	21	64.545	39.455	1400	4672	14.092	8.635		567	8	12	20.67	56.55	220	3249	0.498	0.469		567	7	26	97.89	64.74	500	3884	45.474	5.92		567	8	65	35.36	124.15	1280	4844	69.831	1.072
568	7	46	58.63	13.52	880	4545	102.87	30.453		568	7	22	64.415	39.455	1420	4749	14.222	8.753		568	8	13	20.8	56.42	240	3073	0.682	0.291		568	7	27	103.09	65.39	520	4188	50.715	5.913		568	8	66	36.79	128.57	1300	4951	74.477	3.577
569	7	47	62.01	11.44	900	3821	106.839	33.78		569	7	23	64.415	39.455	1440	4712	14.222	8.753		569	8	14	20.93	56.29	260	2894	0.865	0.13		569	7	28	105.82	66.43	540	3996	53.636	7.139		569	8	67	35.75	127.01	1320	4714	76.352	1.825
570	7	48	62.01	11.44	920	3141	106.839	33.78		570	7	24	64.48	39.325	1460	4944	14.367	8.75		570	8	15	20.93	56.29	280	3076	0.865	0.13		570	7	29	102.7	65.91	560	4701	56.799	5.265		570	8	68	36.4	126.49	1340	5012	77.184	1.516
571	7	49	59.67	24.7	940	3921	120.304	21.299		571	7	25	64.545	39.325	1480	4775	14.432	8.692		571	8	16	20.93	56.16	300	3364	0.995	0.184		571	7	30	103.22	64.74	580	4201	58.08	6.532		571	8	69	35.88	126.23	1360	4825	77.765	1.072
572	7	51	49.92	8.19	960	3671	139.478	33.451		572	7	26	64.545	39.325	1500	4774	14.432	8.692		572	8	17	21.06	56.03	320	3917	1.179	0.26		572	7	31	102.31	67.73	600	4909	61.205	3.586		572	8	70	36.01	126.23	1380	5090	77.895	1.111
573	8	1	93.86	30.29	0	2834	0	0		573	7	27	64.545	39.325	1520	4918	14.432	8.692		573	8	18	21.06	56.03	340	3519	1.179	0.26		573	7	32	103.74	67.73	620	3916	62.635	4.687		573	8	71	36.4	127.92	1400	4938	79.63	2.839
574	8	2	93.86	30.03	20	3125	0.26	0.26		574	7	28	64.545	39.325	1540	4956	14.432	8.692		574	8	19	21.06	56.03	360	3809	1.179	0.26		574	7	33	102.7	67.73	640	4806	63.675	3.865		574	8	72	36.4	127.92	1420	4567	79.63	2.839
575	8	3	93.86	30.29	40	2727	0.52	0		575	7	29	64.61	39.455	1560	4747	14.578	8.577		575	8	20	21.06	56.03	380	3663	1.179	0.26		575	7	34	100.75	67.99	660	4772	65.642	2.511		575	8	73	35.88	127.79	1440	4569	80.166	2.613
576	8	4	94.25	30.29	60	2843	0.91	0.39		576	7	30	64.61	39.52	1580	4670	14.643	8.549		576	8	21	21.06	56.03	400	3737	1.179	0.26		576	7	35	98.67	67.73	680	4113	67.738	2.851		576	8	74	37.18	128.83	1460	4725	81.831	3.96
577	8	5	94.51	30.42	80	3070	1.201	0.663		577	7	31	64.74	39.91	1600	4703	15.054	8.27		577	8	22	21.06	56.03	420	3844	1.179	0.26		577	7	36	99.06	68.64	700	4173	68.728	1.861		577	8	75	36.66	128.96	1480	4894	82.367	3.911
578	8	6	94.51	30.42	100	3140	1.201	0.663		578	7	32	64.805	39.975	1620	4862	15.146	8.185		578	8	23	21.06	56.03	440	3989	1.179	0.26		578	7	37	90.22	65.91	720	4067	77.98	10.587		578	8	76	36.4	128.18	1500	4933	83.189	3.09
579	8	7	94.38	30.55	120	3028	1.385	0.581		579	7	33	64.805	39.78	1640	4939	15.341	8.263		579	8	24	21.06	56.03	460	4061	1.179	0.26		579	7	38	96.98	65.26	740	3825	84.772	5.821		579	8	77	36.4	128.18	1520	4785	83.189	3.09
580	8	8	94.38	30.55	140	3207	1.385	0.581		580	7	34	65	39.65	1660	4829	15.575	8.141		580	8	25	21.06	56.03	480	4206	1.179	0.26		580	7	39	95.81	61.49	760	4536	88.719	9.715		580	8	78	36.79	128.7	1540	4989	83.839	3.7
581	8	9	94.38	30.55	160	3422	1.385	0.581		581	7	35	64.74	39.585	1680	4341	15.843	8.403		581	8	26	21.06	56.03	500	4170	1.179	0.26		581	7	40	95.42	61.49	780	4518	89.109	9.883		581	8	79	36.79	128.57	1560	4803	83.969	3.577
582	8	10	94.38	30.55	180	3351	1.385	0.581		582	7	36	65	39.39	1700	4506	16.168	8.256		582	8	27	21.06	56.03	520	3989	1.179	0.26		582	7	41	99.32	61.88	800	4646	93.028	8.466		582	8	80	36.4	128.05	1580	4859	84.619	2.964
583	8	11	94.38	30.55	200	3459	1.385	0.581		583	7	37	65	39.39	1720	4577	16.168	8.256		583	8	28	22.1	56.94	540	3523	2.561	1.226		583	7	42	99.58	62.14	820	4656	93.396	8.194		583	8	81	36.4	128.05	1600	4451	84.619	2.964
584	8	12	94.38	30.55	220	3781	1.385	0.581		584	7	38	65	39.39	1740	4506	16.168	8.256		584	8	29	24.05	58.24	560	3522	4.905	3.57		584	7	43	99.19	60.84	840	4435	94.753	9.512		584	8	82	36.27	127.79	1620	4932	84.91	2.68
585	8	13	94.38	30.29	240	4212	1.645	0.52		585	7	39	65	39.39	1760	4685	16.168	8.256		585	8	30	24.05	58.24	580	3773	4.905	3.57		585	7	44	99.58	60.84	860	3333	95.143	9.494		585	8	83	36.27	127.79	1640	4821	84.91	2.68
586	8	14	94.51	30.03	260	4104	1.935	0.7		586	7	40	65	39.39	1780	4577	16.168	8.256		586	8	31	23.4	57.72	640	3660	5.737	2.742		586	7	45	99.71	61.23	880	4264	95.554	9.101		586	8	84	35.75	126.75	1660	5020	86.072	1.565
587	8	15	94.9	29.51	280	4601	2.585	1.3		587	7	42	65	39.39	1800	4757	16.168	8.256		587	8	32	25.09	60.71	660	3391	9.172	5.981		587	7	46	99.32	62.27	900	4646	96.665	8.077		587	8	85	35.75	126.75	1680	5057	86.072	1.565
588	8	16	97.24	29.51	300	4225	4.925	3.469		588	8	1	109.98	23.985	0	3762	0	0		588	8	33	25.48	61.23	680	2264	9.822	6.629		588	7	47	99.71	63.57	920	4874	98.022	6.761		588	8	86	35.36	125.84	1700	5109	87.062	0.7
589	8	17	97.63	29.51	320	4438	5.315	3.85		589	8	2	109.98	23.985	20	4050	0	0		589	8	34	25.48	61.23	700	2403	9.822	6.629		589	7	48	99.71	62.92	940	4479	98.672	7.411		589	8	87	35.36	125.84	1720	4811	87.062	0.7
590	8	18	96.85	29.77	340	3945	6.137	3.035		590	8	3	110.175	23.985	40	3711	0.195	0.195		590	8	35	25.48	61.23	720	2571	9.822	6.629		590	7	49	93.47	60.71	960	4760	105.292	11.538		590	8	88	35.23	125.84	1740	4989	87.192	0.758
591	8	19	96.33	29.9	360	4068	6.673	2.501		591	8	4	110.37	24.18	60	3419	0.471	0.436		591	8	36	25.74	60.84	740	2995	10.29	6.527		591	7	50	93.47	60.19	980	4581	105.812	11.975		591	8	89	36.14	125.84	1760	4653	88.102	0.832
592	8	20	96.98	29.64	380	4045	7.373	3.187		592	8	5	110.37	24.18	80	3132	0.471	0.436		592	8	37	25.74	60.84	760	2815	10.29	6.527		592	7	51	93.47	60.19	1000	4294	105.812	11.975		592	8	90	35.75	125.97	1780	4755	88.513	0.791
593	8	21	96.46	29.77	400	4013	7.909	2.651		593	8	6	110.37	24.18	100	3097	0.471	0.436		593	8	38	25.74	60.84	780	2436	10.29	6.527		593	7	52	93.47	60.19	1020	4402	105.812	11.975		593	8	93	36.66	127.92	1800	5006	90.665	2.921
594	8	22	96.33	29.77	420	4065	8.039	2.524		594	8	7	110.37	24.18	120	3096	0.471	0.436		594	8	39	25.74	60.84	800	4440	10.29	6.527		594	7	54	92.95	68.38	1040	4328	114.019	7.161		594	9	1	7.54	111.67	0	4150	0	0
595	8	23	97.11	29.77	440	4288	8.819	3.291		595	8	8	110.37	24.18	140	2595	0.471	0.436		595	8	40	25.74	60.06	820	3970	11.07	6.01		595	7	55	93.34	66.56	1060	4184	115.88	7.514		595	9	2	7.8	111.41	20	2679	0.368	0.368
596	8	24	96.46	29.9	460	4300	9.482	2.629		596	8	9	110.37	24.18	160	4066	0.471	0.436		596	8	41	25.74	60.32	840	4548	11.33	6.176		596	7	56	96.85	62.27	1080	3082	121.423	8.597		596	9	3	7.93	111.41	40	3149	0.498	0.469
597	8	25	95.81	30.03	480	4315	10.145	1.967		597	8	10	110.37	24.18	180	3454	0.471	0.436		597	8	42	25.87	60.58	860	4525	11.621	6.445		597	7	57	90.87	60.84	1100	4350	127.572	13.058		597	9	4	7.93	111.41	60	3111	0.498	0.469
598	8	26	95.29	30.16	500	4276	10.681	1.436		598	8	11	110.37	24.18	200	4497	0.471	0.436		598	8	43	25.87	60.58	880	4488	11.621	6.445		598	7	58	91.65	65.39	1120	4588	132.188	9.565		598	9	5	8.32	111.54	80	3307	0.909	0.791
599	8	27	96.33	29.9	520	4320	11.753	2.501		599	8	12	110.37	24.18	220	5504	0.471	0.436		599	8	44	25.87	60.97	900	4926	12.011	6.711		599	7	59	90.87	60.84	1140	4745	136.804	13.058		599	9	6	8.32	111.54	100	3420	0.909	0.791
600	8	28	95.81	30.03	540	4279	12.289	1.967		600	8	13	110.76	23.985	240	3658	0.907	0.78		600	8	45	25.87	60.97	920	4672	12.011	6.711		600	7	60	91.26	60.45	1160	4725	137.356	13.086		600	9	7	8.19	111.8	120	3554	1.199	0.663
601	8	29	97.24	29.77	560	4363	13.743	3.42		601	8	14	110.76	23.985	260	3658	0.907	0.78		601	8	46	25.87	60.97	940	4782	12.011	6.711		601	7	61	92.04	65.13	1180	4448	142.1	9.374		601	9	8	8.19	111.8	140	3330	1.199	0.663
602	8	30	96.07	30.03	580	4322	14.941	2.225		602	8	15	110.76	23.985	280	3910	0.907	0.78		602	8	47	25.87	60.97	960	4816	12.011	6.711		602	7	62	89.96	64.87	1200	4707	144.197	11.288		602	9	9	8.19	111.8	160	3478	1.199	0.663
603	8	31	96.33	29.77	600	4136	15.309	2.524		603	8	16	110.76	23.985	300	3114	0.907	0.78		603	8	48	25.87	60.97	980	4709	12.011	6.711		603	7	63	90.74	64.74	1220	4495	144.987	10.68		603	9	10	7.93	111.8	180	3411	1.459	0.411
604	8	32	96.33	29.64	620	4383	15.439	2.554		604	8	17	110.76	23.985	320	2970	0.907	0.78		604	8	49	25.87	60.97	1000	4564	12.011	6.711		604	7	64	91.52	65.52	1240	4737	146.09	9.61		604	9	11	7.93	111.8	200	3635	1.459	0.411
605	8	33	96.33	29.64	640	4346	15.439	2.554		605	8	18	110.76	23.985	340	3223	0.907	0.78		605	8	50	25.87	60.97	1020	4564	12.011	6.711		605	7	65	91.52	65.52	1260	4774	146.09	9.61		605	9	12	7.93	111.8	220	3673	1.459	0.411
606	8	34	96.85	30.03	660	4411	16.089	3.001		606	8	19	110.76	23.985	360	2446	0.907	0.78		606	8	51	25.87	60.97	1040	4565	12.011	6.711		606	7	66	91	65.13	1300	4837	146.74	10.256		606	9	13	7.93	111.8	240	3523	1.459	0.411
607	8	35	96.98	30.03	680	4701	16.219	3.131		607	8	20	111.15	23.79	380	3000	1.343	1.186		607	8	52	25.87	60.97	1060	4493	12.011	6.711		607	7	67	91.78	65.39	1320	4686	147.563	9.453		607	9	14	7.93	111.8	260	3523	1.459	0.411
608	8	36	94.51	30.42	700	4466	18.72	0.663		608	8	21	110.76	23.79	400	2830	1.733	0.804		608	8	53	25.87	60.97	1080	4638	12.011	6.711		608	7	68	91	65.26	1340	4689	148.353	10.191		608	9	15	7.93	111.67	280	3555	1.589	0.39
609	8	37	94.25	30.42	720	4278	18.98	0.411		609	8	22	110.76	23.79	420	3408	1.733	0.804		609	8	54	25.87	60.97	1100	4383	12.011	6.711		609	7	69	91	65.26	1360	4617	148.353	10.191		609	9	16	8.32	111.67	300	3982	1.979	0.78
610	8	38	95.81	29.64	740	5109	20.724	2.055		610	8	23	110.955	23.595	440	2984	2.009	1.05		610	8	55	25.87	60.97	1120	4240	12.011	6.711		610	7	70	91	65.26	1380	4510	148.353	10.191		610	9	17	8.32	111.67	320	3871	1.979	0.78
611	8	39	96.59	30.03	760	5103	21.596	2.742		611	8	24	110.955	23.595	460	2502	2.009	1.05		611	8	56	25.87	60.97	1140	4204	12.011	6.711		611	7	71	91.26	65.13	1400	4544	148.644	10.033		611	9	18	8.32	111.67	340	3982	1.979	0.78
612	8	40	95.29	30.16	780	5251	22.902	1.436		612	8	25	111.15	23.595	480	3934	2.204	1.233		612	8	57	25.87	60.97	1160	4311	12.011	6.711		612	7	79	91.78	65	1420	4867	149.18	9.663		612	9	19	8.32	111.41	360	4126	2.239	0.822
613	8	41	95.81	30.03	800	4962	23.438	1.967		613	8	26	110.76	23.4	500	3042	2.64	0.975		613	8	58	25.87	60.97	1180	4168	12.011	6.711		613	7	80	91.78	65	1440	4326	149.18	9.663		613	9	20	8.32	111.67	380	3834	2.499	0.78
614	8	42	94.77	30.29	820	4780	24.51	0.91		614	8	27	110.76	23.4	520	3730	2.64	0.975		614	8	59	25.87	60.97	1200	4349	12.011	6.711		614	7	81	91.78	65	1460	4290	149.18	9.663		614	9	21	8.32	111.67	400	4056	2.499	0.78
615	8	43	94.38	30.16	840	4645	24.921	0.536		615	8	28	110.76	23.4	540	3260	2.64	0.975		615	8	60	25.87	60.97	1220	4167	12.011	6.711		615	7	82	91.78	64.61	1480	4723	149.57	9.883		615	9	22	8.32	111.67	420	4093	2.499	0.78
616	8	44	94.25	29.9	860	4565	25.212	0.552		616	8	29	110.76	23.4	560	3874	2.64	0.975		616	8	61	25.87	60.97	1240	3878	12.011	6.711		616	7	83	91.65	64.48	1500	4946	149.754	10.065		616	9	23	8.32	111.67	440	3945	2.499	0.78
617	8	45	86.71	30.16	880	5011	32.756	7.151		617	8	30	110.76	23.4	580	3802	2.64	0.975		617	8	62	25.87	60.97	1260	4131	12.011	6.711		617	7	84	91.78	64.48	1520	4795	149.884	9.959		617	9	24	8.32	111.67	460	4093	2.499	0.78
618	8	46	86.97	30.16	900	4650	33.016	6.891		618	8	31	110.76	23.4	600	3946	2.64	0.975		618	8	63	25.87	60.97	1280	4095	12.011	6.711		618	7	85	91.91	64.35	1540	4793	150.068	9.932		618	9	25	8.32	111.67	480	4056	2.499	0.78
619	8	47	86.97	30.16	920	4868	33.016	6.891		619	8	32	110.76	23.4	620	4055	2.64	0.975		619	8	64	25.87	60.97	1300	3951	12.011	6.711		619	7	86	91.91	64.35	1560	4829	150.068	9.932		619	9	26	8.32	111.67	500	3760	2.499	0.78
620	8	48	86.97	30.16	940	5046	33.016	6.891		620	8	33	110.76	23.4	640	4272	2.64	0.975		620	8	65	25.87	60.97	1320	3877	12.011	6.711		620	7	87	91.52	64.61	1580	4413	150.536	10.097		620	9	27	8.32	111.67	520	4167	2.499	0.78
621	8	49	86.97	30.16	960	4939	33.016	6.891		621	8	34	110.76	23.4	660	4525	2.64	0.975		621	8	66	25.87	60.97	1340	3878	12.011	6.711		621	7	88	91.52	64.74	1600	4521	150.666	10.023		621	9	28	8.32	111.67	540	4316	2.499	0.78
622	8	50	87.23	29.77	980	4519	33.485	6.65		622	8	35	110.76	23.4	680	4489	2.64	0.975		622	8	67	26	60.97	1360	4152	12.141	6.805		622	7	89	91.78	64.87	1620	4398	150.957	9.735		622	9	29	8.32	111.67	560	4130	2.499	0.78
623	8	51	87.23	29.77	1000	4840	33.485	6.65		623	8	36	111.15	23.79	700	4076	3.191	1.186		623	8	68	26	60.97	1380	3970	12.141	6.805		623	7	90	91.78	64.87	1640	4290	150.957	9.735		623	9	30	8.32	111.67	580	4093	2.499	0.78
624	8	52	87.23	29.77	1020	4840	33.485	6.65		624	8	37	111.15	23.79	720	4076	3.191	1.186		624	8	69	26	60.97	1400	4007	12.141	6.805		624	7	91	90.74	64.35	1660	4642	152.12	10.889		624	9	31	8.32	111.67	600	4464	2.499	0.78
625	8	53	87.23	29.77	1040	4625	33.485	6.65		625	8	38	110.76	23.79	740	4710	3.581	0.804		625	8	70	26	60.97	1420	4187	12.141	6.805		625	7	92	91.13	64.35	1680	4761	152.51	10.565		625	9	32	8.32	111.67	620	4093	2.499	0.78
626	8	54	87.23	29.77	1060	4662	33.485	6.65		626	8	39	110.955	23.595	760	4680	3.857	1.05		626	8	71	26	60.97	1440	3898	12.141	6.805		626	7	93	91.52	64.48	1700	4742	152.921	10.171		626	9	33	8.19	112.19	640	4181	3.035	0.832
627	8	55	87.23	29.77	1080	4661	33.485	6.65		627	8	40	111.15	23.4	780	4397	4.133	1.308		627	8	72	26	60.97	1460	4296	12.141	6.805		627	7	94	91.39	64.61	1720	4490	153.105	10.204		627	9	34	8.19	112.19	660	4181	3.035	0.832
628	8	56	86.84	30.03	1100	4843	33.954	7.025		628	8	41	111.15	23.4	800	4505	4.133	1.308		628	8	73	26	60.97	1480	4187	12.141	6.805		628	7	95	91.39	64.61	1740	4562	153.105	10.204		628	9	35	4.68	111.15	680	4215	6.696	2.907
629	8	57	85.8	30.42	1120	5042	35.065	8.061		629	8	42	111.15	23.4	820	4144	4.133	1.308		629	8	74	26	60.97	1500	4187	12.141	6.805		629	7	96	91.39	64.61	1760	4562	153.105	10.204		629	9	36	4.68	111.15	700	3880	6.696	2.907
630	8	58	87.1	30.42	1140	5369	36.365	6.761		630	8	43	111.15	23.4	840	4252	4.133	1.308		630	8	75	26	60.97	1520	4079	12.141	6.805		630	7	97	91.39	64.61	1780	4489	153.105	10.204		630	9	37	4.68	111.15	720	4065	6.696	2.907
631	8	59	87.1	30.42	1160	5298	36.365	6.761		631	8	44	111.15	23.4	860	4216	4.133	1.308		631	8	76	26	60.97	1540	4260	12.141	6.805		631	7	98	91.65	64.61	1800	4588	153.365	9.99		631	9	38	4.81	110.37	740	4389	7.487	3.024
632	8	60	87.62	30.68	1180	5106	36.946	6.252		632	8	45	111.15	23.4	880	4649	4.133	1.308		632	8	77	26	60.97	1560	3970	12.141	6.805		632	8	1	94.77	15.34	0	3845	0	0		632	9	39	4.81	110.37	760	4798	7.487	3.024
633	8	61	87.1	30.68	1200	5047	37.466	6.771		633	8	46	111.15	23.4	900	4757	4.133	1.308		633	8	78	26	60.97	1580	3826	12.141	6.805		633	8	2	94.77	15.21	20	3702	0.13	0.13		633	9	40	4.16	111.54	780	4521	8.826	3.382
634	8	62	86.58	30.55	1220	4916	38.002	7.285		634	8	47	111.15	23.4	920	4648	4.133	1.308		634	8	79	26	60.97	1600	3645	12.141	6.805		634	8	3	94.77	15.08	40	3918	0.26	0.26		634	9	41	4.55	111.28	800	3764	9.294	3.015
635	8	63	84.63	29.77	1240	5199	40.102	9.245		635	8	48	111.15	23.4	940	4577	4.133	1.308		635	8	80	26	60.97	1620	3970	12.141	6.805		635	8	4	94.77	15.08	60	4204	0.26	0.26		635	9	42	4.55	111.28	820	4735	9.294	3.015
636	8	64	89.31	30.68	1260	4799	44.87	4.567		636	8	49	111.15	23.4	960	4613	4.133	1.308		636	8	81	26	60.97	1640	3861	12.141	6.805		636	8	5	94.77	15.34	80	4527	0.52	0		636	9	43	4.29	111.28	840	4588	9.554	3.273
637	8	65	86.58	31.2	1280	4981	47.649	7.337		637	8	50	111.15	23.4	980	4649	4.133	1.308		637	8	82	26	60.97	1660	3826	12.141	6.805		637	8	6	94.77	14.56	100	4430	1.3	0.78		637	9	44	4.29	111.54	860	4705	9.814	3.253
638	8	66	86.06	31.07	1300	4871	48.185	7.839		638	8	51	111.15	23.4	1000	4649	4.133	1.308		638	8	83	26	60.97	1680	4115	12.141	6.805		638	8	7	94.9	15.34	120	4425	2.091	0.13		638	9	45	4.29	111.54	880	3922	9.814	3.253
639	8	67	85.15	31.46	1320	4516	49.175	8.788		639	8	52	111.54	23.4	1020	4664	4.523	1.666		639	8	84	26	60.97	1700	4152	12.141	6.805		639	8	8	95.16	14.82	140	4482	2.672	0.65		639	9	46	4.29	111.54	900	4183	9.814	3.253
640	8	68	85.67	32.37	1340	4686	50.223	8.45		640	8	53	111.54	23.205	1040	4808	4.718	1.744		640	8	85	26	60.97	1720	4333	12.141	6.805		640	8	9	95.16	14.69	160	4559	2.802	0.758		640	9	47	4.29	111.41	920	3847	9.944	3.26
641	8	69	89.18	27.3	1360	4745	56.39	5.554		641	8	54	111.54	23.205	1060	4808	4.718	1.744		641	8	86	26	60.97	1740	4441	12.141	6.805		641	8	10	95.16	14.95	180	4594	3.062	0.552		641	9	48	4.29	110.11	940	4144	11.244	3.605
642	8	70	88.27	28.47	1380	4644	57.872	5.879		642	8	55	111.345	22.425	1080	3511	5.522	2.073		642	8	87	26	60.97	1760	4079	12.141	6.805		642	8	11	95.03	14.17	200	4513	3.853	1.199		642	9	49	3.9	109.33	960	3901	12.116	4.327
643	8	71	88.79	27.17	1400	4984	59.272	5.953		643	8	56	111.345	22.23	1100	3117	5.717	2.223		643	8	88	26	60.97	1780	4115	12.141	6.805		643	8	12	95.55	14.82	220	3670	4.685	0.937		643	9	50	3.9	109.07	980	4087	12.376	4.473
644	8	72	88.66	27.82	1420	5230	59.935	5.757		644	8	57	111.345	22.23	1120	3151	5.717	2.223		644	8	90	26	60.97	1800	4043	12.141	6.805		644	8	13	93.99	14.17	240	5053	6.375	1.406		644	9	51	4.16	108.68	1000	4254	12.845	4.513
645	8	73	88.66	27.82	1440	5051	59.935	5.757		645	8	58	111.345	22.23	1140	3476	5.717	2.223		645	9	1	22.62	94.64	0	4550	0	0		645	8	14	92.43	14.3	260	4361	7.941	2.561		645	9	52	4.42	109.59	1020	3967	13.791	3.75
646	8	74	88.79	27.69	1460	5312	60.119	5.698		646	8	59	111.345	22.23	1160	3727	5.717	2.223		646	9	2	22.49	93.99	20	4456	0.663	0.663		646	8	15	92.43	14.82	280	4212	8.461	2.397		646	9	53	4.42	109.59	1040	4078	13.791	3.75
647	8	75	88.27	28.34	1480	5259	60.951	5.92		647	8	60	111.345	22.23	1180	3295	5.717	2.223		647	9	3	22.36	92.69	40	2837	1.969	1.967		647	8	16	92.17	15.73	300	4891	9.407	2.629		647	9	54	3.64	109.72	1060	4344	14.582	4.36
648	8	76	88.66	29.51	1500	4764	62.184	5.258		648	8	61	111.345	22.23	1200	4195	5.717	2.223		648	9	4	20.93	91.13	60	3608	4.086	3.896		648	8	17	92.43	14.82	320	4283	10.354	2.397		648	9	55	3.9	109.46	1080	3827	14.95	4.258
649	8	77	88.14	29.25	1520	5444	62.766	5.814		649	8	62	111.345	22.23	1220	3870	5.717	2.223		649	9	5	20.93	91.13	80	3497	4.086	3.896		649	8	18	92.43	15.47	340	4612	11.004	2.344		649	9	56	4.03	109.33	1100	3573	15.134	4.218
650	8	78	88.92	27.3	1540	4981	64.866	5.774		650	8	63	111.345	22.23	1240	3548	5.717	2.223		650	9	6	21.06	90.87	100	3008	4.376	4.08		650	8	19	91.78	13.39	360	4439	13.183	3.57		650	9	57	4.03	109.33	1120	3760	15.134	4.218
651	8	79	88.92	27.3	1560	5162	64.866	5.774		651	8	64	111.345	22.23	1260	3547	5.717	2.223		651	9	7	22.49	93.47	120	2731	7.344	1.177		651	8	20	92.43	15.6	380	4503	15.486	2.354		651	9	58	4.03	108.94	1140	3982	15.524	4.447
652	8	80	88.92	27.56	1580	5099	65.126	5.644		652	8	65	111.345	22.23	1280	4375	5.717	2.223		652	9	8	19.5	91	140	4059	11.222	4.794		652	8	21	92.43	15.08	400	4142	16.006	2.354		652	9	59	4.03	108.94	1160	3982	15.524	4.447
653	8	81	89.7	26.26	1600	5032	66.642	5.792		653	8	66	111.345	22.23	1300	3692	5.717	2.223		653	9	9	20.02	91.26	160	4776	11.803	4.264		653	8	22	92.3	14.43	420	4045	16.669	2.632		653	9	60	3.9	108.55	1180	4157	15.935	4.794
654	8	82	88.4	28.21	1620	4851	68.986	5.843		654	8	67	111.345	22.23	1320	3655	5.717	2.223		654	9	10	20.8	90.61	180	3013	12.819	4.422		654	8	23	92.56	15.6	440	4638	17.868	2.225		654	9	61	4.94	111.8	1200	4736	19.347	2.603
655	8	83	88.53	27.04	1640	4866	70.163	6.243		655	8	68	111.345	22.23	1340	3655	5.717	2.223		655	9	11	22.23	91.78	200	4048	14.666	2.886		655	8	24	92.56	14.95	460	4391	18.518	2.244		655	9	62	3.64	113.1	1220	5088	21.186	4.154
656	8	84	88.53	27.17	1660	4882	70.293	6.176		656	8	69	111.345	22.23	1360	3835	5.717	2.223		656	9	12	21.97	91.39	220	2654	15.135	3.314		656	8	25	92.82	16.12	480	4631	19.716	2.1		656	9	63	3.64	112.97	1240	4828	21.316	4.111
657	8	85	88.53	27.04	1680	4831	70.423	6.243		657	8	70	111.345	22.23	1380	3726	5.717	2.223		657	9	13	20.8	91.65	240	5142	16.333	3.5		657	8	26	92.82	15.21	500	4883	20.626	1.954		657	9	64	3.77	112.32	1260	4323	21.979	3.826
658	8	86	88.92	26.78	1700	4986	70.892	6.06		658	8	71	111.345	22.23	1400	3800	5.717	2.223		658	9	14	18.72	91.65	260	5180	18.413	4.914		658	8	27	92.69	14.69	520	4389	21.162	2.179		658	9	65	3.77	112.32	1280	4657	21.979	3.826
659	8	87	89.05	27.43	1720	5026	71.554	5.596		659	8	72	111.345	22.23	1420	4088	5.717	2.223		659	9	15	18.07	95.16	280	2314	21.983	4.58		659	8	28	92.69	14.17	540	4425	21.682	2.386		659	9	66	3.38	113.23	1300	4718	22.969	4.443
660	8	88	89.05	27.43	1740	5205	71.554	5.596		660	8	73	111.345	22.035	1440	3944	5.912	2.38		660	9	16	18.98	96.2	300	5346	23.365	3.96		660	8	29	92.69	17.03	560	4707	24.542	2.68		660	9	67	3.38	113.23	1320	4979	22.969	4.443
661	8	89	88.79	28.34	1760	4809	72.501	5.432		661	8	74	111.15	22.035	1460	4073	6.107	2.274		661	9	17	18.98	96.2	320	2663	23.365	3.96		661	8	30	92.56	15.47	580	3992	26.108	2.214		661	9	68	4.16	112.32	1340	4704	24.167	3.442
662	8	90	88.92	27.17	1780	5346	73.678	5.843		662	8	75	111.15	22.035	1480	4254	6.107	2.274		662	9	18	23.01	104.39	340	2422	32.493	9.758		662	8	31	92.56	14.56	600	4751	27.018	2.344		662	9	69	4.16	112.32	1360	4517	24.167	3.442
663	8	93	88.53	27.69	1800	5151	74.328	5.93		663	8	76	111.15	21.84	1500	4073	6.302	2.443		663	9	19	13.65	100.88	360	4459	42.489	10.927		663	8	32	92.56	14.17	620	4679	27.408	2.501		663	9	70	4.03	112.06	1380	4690	24.458	3.532
664	9	1	43.42	116.74	0	5166	0	0		664	8	77	111.15	21.255	1520	4257	6.887	2.97		664	9	20	7.28	99.84	380	1987	48.944	16.197		664	8	33	92.43	15.6	640	4252	28.844	2.354		664	9	71	4.03	112.06	1400	4468	24.458	3.532
665	9	2	43.81	116.87	20	4883	0.411	0.411		665	8	78	111.15	21.255	1540	4005	6.887	2.97		665	9	21	8.97	98.8	400	4024	50.928	14.27		665	8	34	92.17	14.17	660	4389	30.297	2.851		665	9	72	4.03	112.06	1420	4429	24.458	3.532
666	9	3	43.68	116.87	40	4884	0.541	0.291		666	8	79	111.15	21.255	1560	4077	6.887	2.97		666	9	22	7.54	97.5	420	4145	52.861	15.349		666	8	35	92.43	15.47	680	4360	31.623	2.344		666	9	73	4.03	112.06	1440	4429	24.458	3.532
667	9	4	43.94	116.74	60	4720	0.832	0.52		667	8	80	111.15	21.255	1580	4148	6.887	2.97		667	9	23	7.41	97.5	440	4363	52.991	15.477		667	8	36	92.43	14.69	700	4755	32.403	2.429		667	9	74	4.03	112.06	1460	4728	24.458	3.532
668	9	5	43.81	117	80	4692	1.122	0.469		668	8	81	111.15	21.255	1600	4186	6.887	2.97		668	9	24	7.28	97.37	460	5388	53.175	15.581		668	8	37	92.43	14.04	720	4606	33.053	2.677		668	9	75	4.03	112.06	1480	4653	24.458	3.532
669	9	6	43.29	118.04	100	4667	2.285	1.306		669	8	82	111.15	21.255	1620	4220	6.887	2.97		669	9	25	6.5	93.6	480	4166	57.024	16.154		669	8	38	92.3	13.13	740	4478	33.972	3.314		669	9	76	3.38	112.32	1500	4532	25.158	4.21
670	9	7	43.16	117.39	120	4753	2.948	0.7		670	8	83	111.15	21.255	1640	4330	6.887	2.97		670	9	26	21.06	99.19	500	5431	72.621	4.81		670	8	39	91.91	14.95	760	4176	35.833	2.886		670	9	77	4.68	111.93	1520	4996	26.515	2.872
671	9	8	43.16	117.78	140	4832	3.338	1.072		671	8	84	111.15	21.255	1660	4220	6.887	2.97		671	9	27	17.68	99.84	520	3457	76.063	7.172		671	8	40	92.04	14.04	780	4305	36.753	3.024		671	9	78	4.55	112.71	1540	4993	27.306	3.166
672	9	9	43.03	117.13	160	4802	4.001	0.552		672	8	85	111.15	21.255	1680	4545	6.887	2.97		672	9	28	17.94	100.62	540	4624	76.885	7.594		672	8	41	92.04	14.04	800	4448	36.753	3.024		672	9	79	4.29	111.93	1560	4891	28.128	3.26
673	9	10	43.03	117.13	180	5582	4.001	0.552		673	8	86	111.15	21.255	1700	4725	6.887	2.97		673	9	29	20.02	101.66	560	2720	79.21	7.486		673	8	42	92.04	13.91	820	4548	36.883	3.082		673	9	80	4.42	112.32	1580	4747	28.539	3.187
674	9	11	43.16	118.04	200	3800	4.92	1.326		674	8	87	111.15	21.255	1720	3717	6.887	2.97		674	9	30	21.58	101.01	580	2648	80.9	6.454		674	8	43	92.04	13.65	840	4373	37.143	3.211		674	9	81	4.29	112.32	1600	5191	28.669	3.314
675	9	12	43.29	118.43	220	4039	5.331	1.695		675	8	88	111.15	21.255	1740	2476	6.887	2.97		675	9	31	21.45	100.49	600	3423	81.436	5.966		675	8	44	92.04	13.26	860	4233	37.533	3.432		675	9	82	4.29	112.32	1620	5226	28.669	3.314
676	9	13	43.03	116.74	240	3544	7.041	0.39		676	8	89	111.15	21.255	1760	2571	6.887	2.97		676	9	32	20.93	100.88	620	5145	82.086	6.465		676	8	45	91.91	14.43	880	4249	38.71	3.001		676	9	83	4.29	112.32	1640	5114	28.669	3.314
677	9	14	42.9	117.65	260	2881	7.96	1.048		677	8	90	111.15	21.255	1780	4906	6.887	2.97		677	9	33	21.58	100.75	640	2581	82.749	6.198		677	8	46	92.04	14.82	900	4445	39.121	2.779		677	9	84	4.29	112.32	1660	5114	28.669	3.314
678	9	15	42.77	117.39	280	4133	8.251	0.919		678	8	91	111.15	21.255	1800	3431	6.887	2.97		678	9	34	21.58	100.75	660	2462	82.749	6.198		678	8	47	92.3	13.65	920	4045	40.319	2.993		678	9	85	4.29	112.32	1680	5078	28.669	3.314
679	9	16	43.03	118.04	300	4176	8.951	1.357		679	9	1	7.8	63.18	0	4029	0	0		679	9	35	21.58	100.75	680	2756	82.749	6.198		679	8	48	92.17	15.21	940	4317	41.885	2.603		679	9	86	4.55	111.93	1700	5144	29.138	3.001
680	9	17	43.16	117.39	320	3309	9.614	0.7		680	9	2	7.995	62.985	20	4013	0.276	0.276		680	9	36	20.67	101.53	700	4516	83.948	7.161		680	8	49	91.78	13.65	960	4362	43.493	3.435		680	9	87	5.2	111.8	1720	5028	29.801	2.344
681	9	18	43.16	117.91	340	3239	10.134	1.199		681	9	3	7.995	62.985	40	4013	0.276	0.276		681	9	37	21.45	101.01	720	3942	84.885	6.477		681	8	50	92.43	15.34	980	4325	45.304	2.34		681	9	88	5.07	111.41	1740	4756	30.212	2.484
682	9	19	43.03	116.87	360	3246	11.182	0.411		682	9	4	7.995	62.985	60	3906	0.276	0.276		682	9	38	20.28	101.79	740	4663	86.291	7.523		682	8	51	92.3	14.3	1000	4338	46.352	2.68		682	9	89	5.07	111.41	1760	4868	30.212	2.484
683	9	20	43.16	117.26	380	3388	11.593	0.581		683	9	5	7.995	62.79	80	4559	0.471	0.436		683	9	39	20.67	101.53	760	4963	86.76	7.161		683	8	52	92.3	15.6	1020	4226	47.652	2.484		683	9	90	4.81	110.89	1780	4842	30.793	2.839
684	9	21	43.29	117.65	400	2894	12.004	0.919		684	9	6	8.385	63.18	100	4307	1.022	0.585		684	9	40	22.23	100.1	780	4347	88.876	5.474		684	8	53	92.04	14.3	1040	4552	48.977	2.921		684	9	91	4.81	111.54	1800	4761	31.443	2.733
685	9	22	43.68	117.39	420	4217	12.473	0.7		685	9	7	8.385	63.18	120	4417	1.022	0.585		685	10	1	70.85	113.317	0	3347	0	0		685	8	54	91.91	15.99	1060	3241	50.672	2.933		685	10	1	22.23	31.98	0	3854	0	0
686	9	23	43.29	117.65	440	2857	12.942	0.919		686	9	8	8.385	63.18	140	4236	1.022	0.585		686	10	2	70.85	113.317	20	3495	0	0		686	8	55	92.04	14.56	1080	4516	52.108	2.839		686	10	2	22.23	31.98	20	3709	0	0
687	9	24	42.77	117.65	460	4461	13.462	1.118		687	9	9	8.58	62.79	160	3901	1.458	0.872		687	10	3	70.85	113.317	40	3791	0	0		687	8	56	92.3	16.25	1100	3326	53.818	2.632		687	10	3	22.23	31.98	40	3817	0	0
688	9	25	43.42	117.78	480	2637	14.125	1.04		688	9	10	7.995	65.91	180	4272	4.633	2.737		688	10	4	72.063	112.797	60	3377	1.32	1.32		688	8	57	92.17	13.52	1120	4137	56.551	3.174		688	10	4	22.23	31.98	60	3853	0	0
689	9	26	43.29	117.26	500	3148	14.661	0.536		689	9	11	8.19	66.3	200	4480	5.069	3.144		689	10	5	70.677	112.883	80	2552	2.709	0.467		689	8	58	92.3	15.34	1140	4478	58.376	2.47		689	10	5	22.815	31.98	80	3917	0.585	0.585
690	9	27	43.55	118.82	520	5740	16.242	2.084		690	9	12	8.58	63.765	220	4980	7.634	0.975		690	10	6	72.323	113.23	100	5348	4.392	1.476		690	8	59	92.04	13.65	1160	4300	60.086	3.211		690	10	6	22.815	31.98	100	4061	0.585	0.585
691	9	28	42.77	117.65	540	4054	17.648	1.118		691	9	13	8.58	63.375	240	4551	8.024	0.804		691	10	7	71.89	113.317	120	4957	4.834	1.04		691	8	60	91.78	16.12	1180	4835	62.569	3.09		691	10	7	20.475	32.76	120	4146	3.052	1.921
692	9	29	43.29	117.26	560	2815	18.298	0.536		692	9	14	8.58	63.375	260	4551	8.024	0.804		692	10	8	72.063	112.71	140	2933	5.465	1.357		692	8	61	91.91	13.91	1200	4326	64.783	3.198		692	10	8	22.035	32.37	140	4031	4.66	0.436
693	9	30	43.81	116.48	580	3845	19.236	0.469		693	9	15	8.97	62.79	280	4326	8.727	1.233		693	10	9	71.197	113.143	160	2842	6.434	0.388		693	8	62	92.17	16.64	1220	4892	67.526	2.907		693	10	9	21.45	32.37	160	4413	5.245	0.872
694	9	31	43.16	117.39	600	2447	20.354	0.7		694	9	16	8.97	62.79	300	4649	8.727	1.233		694	10	10	71.37	113.057	180	2725	6.628	0.581		694	8	63	91.91	13	1240	4397	71.175	3.695		694	10	10	21.45	32.37	180	4448	5.245	0.872
695	9	32	43.03	117	620	2838	20.765	0.469		695	9	17	8.775	62.79	320	4279	8.922	1.05		695	10	11	71.37	113.057	200	2480	6.628	0.581		695	8	64	92.17	15.6	1260	4711	73.788	2.613		695	10	11	21.255	32.565	200	4206	5.52	1.137
696	9	33	40.95	117.52	640	4702	22.909	2.59		696	9	18	8.775	62.79	340	4279	8.922	1.05		696	10	12	72.237	112.537	220	3142	7.639	1.591		696	8	65	92.04	13.13	1280	4228	76.261	3.512		696	10	12	21.255	32.565	220	4243	5.52	1.137
697	9	34	52.39	112.97	660	3024	35.221	9.73		697	9	19	8.775	62.79	360	4459	8.922	1.05		697	10	13	71.63	113.143	240	3650	8.496	0.799		697	8	66	92.17	15.47	1300	4562	78.605	2.603		697	10	13	21.255	32.76	240	4025	5.715	1.249
698	9	35	43.42	116.22	680	4087	44.761	0.52		698	9	20	8.775	62.79	380	4787	8.922	1.05		698	10	14	72.063	112.797	260	3303	9.051	1.32		698	8	67	92.04	13.13	1320	4373	80.948	3.512		698	10	14	21.255	32.76	260	4280	5.715	1.249
699	9	36	40.3	121.16	700	3757	50.604	5.41		699	9	21	8.775	62.79	400	4678	8.922	1.05		699	10	15	72.063	112.797	280	3304	9.051	1.32		699	8	68	91.78	15.6	1340	4795	83.432	3.001		699	10	15	21.06	32.76	280	4210	5.91	1.406
700	9	37	44.98	120.25	720	4429	55.372	3.841		700	9	22	8.775	62.79	420	4821	8.922	1.05		700	10	16	72.063	112.797	300	3858	9.051	1.32		700	8	69	91.52	12.61	1360	4737	86.433	4.244		700	10	16	21.06	32.76	300	4319	5.91	1.406
701	9	38	32.89	119.99	740	4899	67.465	11.02		701	9	23	8.58	62.985	440	4912	9.197	0.804		701	10	17	71.717	112.97	320	3289	9.439	0.933		701	8	70	92.04	15.34	1380	4808	89.212	2.73		701	10	17	21.06	32.76	320	4210	5.91	1.406
702	9	39	32.24	119.73	760	4411	68.165	11.573		702	9	24	8.58	62.985	460	5093	9.197	0.804		702	10	18	72.41	112.623	340	3522	10.214	1.707		702	8	71	92.04	14.04	1400	4951	90.512	3.024		702	10	18	21.06	32.76	340	4138	5.91	1.406
703	9	43	32.76	119.73	780	4135	68.685	11.071		703	9	25	8.385	63.375	480	4847	9.633	0.617		703	10	19	71.63	113.49	360	4347	11.38	0.799		703	8	72	93.21	17.42	1420	4858	94.089	2.6		703	10	19	21.06	32.76	360	4282	5.91	1.406
704	9	44	32.11	119.99	800	3142	69.385	11.768		704	9	26	8.385	63.375	500	4956	9.633	0.617		704	10	20	71.717	112.97	380	3437	11.907	0.933		704	8	73	92.3	14.56	1440	4303	97.091	2.59		704	10	20	21.06	32.76	380	4282	5.91	1.406
705	9	45	32.24	119.73	820	2996	69.676	11.573		705	9	27	8.385	63.18	520	4848	9.828	0.585		705	10	21	71.717	112.71	400	3552	12.167	1.058		705	8	74	92.43	18.46	1460	4825	100.993	3.9		705	10	21	21.06	32.76	400	4391	5.91	1.406
706	9	46	32.11	119.73	840	2797	69.806	11.699		706	9	28	8.385	63.18	540	4775	9.828	0.585		706	10	22	72.063	112.537	420	3785	12.555	1.442		706	8	75	92.17	14.3	1480	4311	105.161	2.8		706	10	22	21.06	32.76	420	4247	5.91	1.406
707	9	47	32.11	120.64	860	4290	70.716	11.964		707	9	29	8.97	62.79	560	4938	10.532	1.233		707	10	23	71.89	112.71	440	3588	12.8	1.204		707	8	76	93.08	18.59	1500	4948	109.546	3.663		707	10	23	21.645	32.76	440	4216	6.495	0.975
708	9	48	32.11	119.99	880	2845	71.366	11.768		708	9	30	8.97	62.79	580	4938	10.532	1.233		708	10	24	71.89	112.71	460	3992	12.8	1.204		708	8	77	92.69	14.82	1520	4168	113.336	2.144		708	10	24	21.645	32.76	460	4179	6.495	0.975
709	9	49	31.98	119.99	900	2777	71.496	11.893		709	9	31	17.94	69.42	600	4452	21.686	11.906		709	10	25	71.543	112.97	480	3840	13.233	0.775		709	8	78	92.95	17.81	1540	4704	116.338	3.068		709	10	25	21.45	32.565	480	4416	6.771	0.975
710	9	50	31.33	119.86	920	5615	72.158	12.486		710	9	32	19.305	69.615	620	4637	23.065	13.182		710	10	26	71.197	113.403	500	4246	13.788	0.357		710	8	79	91.91	13.52	1560	5002	120.752	3.39		710	10	26	21.45	32.565	500	4381	6.771	0.975
711	9	51	31.98	119.34	940	2741	72.991	11.732		711	9	33	19.305	69.615	640	4600	23.065	13.182		711	10	27	71.89	112.797	520	3845	14.71	1.163		711	8	80	92.43	19.63	1580	4753	126.884	4.887		711	10	27	21.45	32.565	520	4416	6.771	0.975
712	9	52	31.72	119.73	960	3081	73.46	12.076		712	9	34	19.305	69.615	660	4488	23.065	13.182		712	10	28	71.37	113.403	540	4418	15.509	0.527		712	8	81	91.39	14.82	1600	4813	131.805	3.42		712	10	28	21.84	32.565	540	4330	7.161	0.703
713	9	53	31.72	120.12	980	2894	73.85	12.178		713	9	35	19.305	69.615	680	4638	23.065	13.182		713	10	29	71.717	113.057	560	3961	15.999	0.905		713	8	82	91.91	17.03	1620	4830	134.076	3.322		713	10	29	21.45	32.565	560	4381	7.551	0.975
714	9	54	31.98	119.6	1000	2853	74.431	11.792		714	9	36	19.305	69.615	700	4711	23.065	13.182		714	10	30	71.63	112.97	580	3835	16.121	0.854		714	8	83	92.3	13.39	1640	5090	137.736	3.147		714	10	30	21.45	32.565	580	4453	7.551	0.975
715	9	55	31.98	119.6	1020	2927	74.431	11.792		715	9	37	19.305	69.615	720	4673	23.065	13.182		715	10	31	71.197	113.143	600	3951	16.588	0.388		715	8	84	92.3	17.55	1660	4874	141.896	3.314		715	10	31	21.06	32.565	600	4536	7.941	1.308
716	9	56	31.98	119.86	1040	3005	74.691	11.858		716	9	38	19.305	69.615	740	4561	23.065	13.182		716	10	32	71.803	112.71	620	3782	17.334	1.13		716	8	85	91.26	13	1680	4616	146.564	4.218		716	10	32	21.06	32.565	620	4536	7.941	1.308
717	9	57	31.59	120.25	1060	2737	75.242	12.34		717	9	39	24.18	71.955	760	4964	28.472	18.582		717	10	33	71.197	113.403	640	3841	18.255	0.357		717	8	86	91.52	15.6	1700	4345	149.177	3.26		717	10	33	21.255	32.565	640	4458	8.136	1.137
718	9	58	31.07	120.64	1080	5292	75.892	12.951		718	9	40	25.545	72.15	780	4617	29.851	19.883		718	10	34	75.79	111.15	660	4567	23.371	5.394		718	8	87	91.78	13.26	1720	4326	151.531	3.642		718	10	34	21.45	32.565	660	4597	8.331	0.975
719	9	59	31.33	119.73	1100	4727	76.839	12.454		719	9	41	24.96	72.15	800	4648	30.436	19.363		719	10	35	76.137	108.723	680	4382	25.823	7.003		719	8	88	92.69	17.81	1740	4893	156.171	3.229		719	10	35	21.45	32.76	680	4345	8.526	1.103
720	9	60	31.72	119.47	1120	3644	77.308	12.014		720	9	42	24.765	71.955	820	4725	30.712	19.1		720	10	36	78.737	111.41	700	4352	29.561	8.114		720	8	89	92.43	12.61	1760	4217	161.378	3.596		720	10	36	21.255	32.955	700	4424	8.802	1.379
721	9	61	31.98	119.47	1140	3363	77.568	11.761		721	9	43	24.765	71.76	840	4975	30.907	19.011		721	10	37	82.117	107.51	720	3877	34.722	12.675		721	8	90	92.3	15.34	1780	4910	164.111	2.47		721	10	37	20.475	32.955	720	4757	9.582	2.008
722	9	62	32.24	120.38	1160	5675	78.514	11.758		722	9	44	24.765	71.76	860	4790	30.907	19.011		722	10	38	76.917	109.677	740	4511	40.355	7.075		722	8	93	91.91	14.69	1800	4938	164.869	2.933		722	10	38	20.475	33.15	740	4175	9.777	2.109
723	9	63	31.85	120.38	1180	5230	78.904	12.129		723	9	45	24.765	71.76	880	5052	30.907	19.011		723	10	39	75.01	110.803	760	4844	42.57	4.86		723	9	2	130.13	41.73	0	4598	0	0		723	10	39	20.67	32.175	760	4259	10.771	1.572
724	9	64	32.63	118.43	1200	4097	81.004	10.922		724	9	46	25.935	68.64	900	4626	34.239	18.939		724	10	40	78.823	110.543	780	4665	46.392	8.442		724	9	3	130	41.6	20	4638	0.184	0.184		724	10	40	20.865	32.565	780	4271	11.207	1.485
725	9	65	32.76	118.43	1220	4209	81.134	10.793		725	9	47	26.325	68.445	920	4839	34.675	19.259		725	10	41	76.483	113.663	800	5267	50.292	5.644		725	9	4	130	41.21	40	4817	0.574	0.536		725	10	41	20.865	32.565	800	4344	11.207	1.485
726	9	66	33.15	118.3	1240	4250	81.545	10.388		726	9	48	26.325	68.445	940	4801	34.675	19.259		726	10	42	74.663	111.583	820	4824	53.056	4.189		726	9	5	130.13	41.73	60	4490	1.11	0		726	10	42	21.255	32.76	820	4676	11.643	1.249
727	9	67	32.5	118.69	1260	3852	82.303	11.093		727	9	49	26.325	68.445	960	4467	34.675	19.259		727	10	43	79.17	114.097	840	4762	58.216	8.356		727	9	6	130.39	42.64	80	4864	2.056	0.946		727	10	43	21.255	32.76	840	4567	11.643	1.249
728	9	68	33.02	118.56	1280	4348	82.839	10.558		728	9	50	26.325	68.445	980	4763	34.675	19.259		728	10	44	78.13	112.97	860	4820	59.75	7.288		728	9	7	130.13	40.95	100	4743	3.766	0.78		728	10	44	28.08	34.71	860	3921	18.741	6.456
729	9	69	32.37	119.34	1300	4073	83.855	11.352		729	9	51	26.715	68.445	1000	5016	35.065	19.634		729	10	45	78.13	112.883	880	5379	59.836	7.293		729	9	8	130.39	41.6	120	4638	4.466	0.291		729	10	45	31.005	36.855	880	4317	22.369	10.038
730	9	70	31.2	120.12	1320	4467	85.261	12.679		730	9	52	26.715	68.445	1020	4793	35.065	19.634		730	10	46	77.177	115.397	900	3928	62.524	6.66		730	9	9	130.52	42.51	140	4812	5.385	0.872		730	10	46	31.005	36.855	900	4281	22.369	10.038
731	9	71	32.89	118.3	1340	4304	87.744	10.645		731	9	53	30.81	66.3	1040	5394	39.688	23.221		731	10	47	77.61	110.543	920	5088	67.397	7.307		731	9	10	130.39	41.08	160	4789	6.821	0.7		731	10	47	31.005	36.855	920	4426	22.369	10.038
732	9	72	31.59	120.25	1360	3036	90.088	12.34		732	9	54	30.42	64.74	1060	4554	41.296	22.674		732	10	48	78.997	110.89	940	5115	68.826	8.5		732	9	11	130.52	42.12	180	4709	7.869	0.552		732	10	48	31.005	36.855	940	4461	22.369	10.038
733	9	73	34.19	118.3	1380	4258	93.338	9.361		733	9	55	30.42	64.155	1080	4807	41.881	22.641		733	10	49	78.997	109.763	960	3156	69.953	8.888		733	9	12	130.52	41.73	200	4884	8.259	0.39		733	10	49	31.98	36.075	960	4535	23.617	10.575
734	9	74	35.36	118.3	1400	4918	94.508	8.21		734	9	56	30.42	64.155	1100	4771	41.881	22.641		734	10	50	78.823	106.557	980	5775	73.164	10.453		734	9	13	130.26	41.34	220	4799	8.728	0.411		734	10	50	39.195	28.275	980	3978	34.242	17.365
735	9	75	35.88	123.11	1420	4829	99.346	9.871		735	9	57	30.42	64.155	1120	4626	41.881	22.641		735	10	51	79.257	109.417	1000	3259	76.057	9.267		735	9	14	130.26	40.95	240	5087	9.118	0.791		735	10	51	39	28.665	1000	3714	34.679	17.095
736	9	76	36.4	122.85	1440	5049	99.927	9.307		736	9	58	30.42	64.155	1140	4843	41.881	22.641		736	10	52	79.257	109.59	1020	4696	76.23	9.196		736	9	15	130.26	41.6	260	5047	9.768	0.184		736	10	52	39	28.665	1020	3498	34.679	17.095
737	9	77	36.4	119.73	1460	4789	103.047	7.63		737	9	59	30.42	64.155	1160	4771	41.881	22.641		737	10	53	78.477	111.063	1040	5323	77.897	7.953		737	9	16	130.52	41.99	280	4776	10.237	0.469		737	10	53	39	28.665	1040	3390	34.679	17.095
738	9	78	36.92	119.6	1480	4893	103.583	7.101		738	9	60	30.42	64.155	1180	4591	41.881	22.641		738	10	54	76.397	108.897	1060	5880	80.901	7.092		738	9	17	130.52	42.64	300	4637	10.887	0.99		738	10	54	39	28.665	1060	3570	34.679	17.095
739	9	79	37.96	118.56	1500	4841	105.054	5.755		739	9	61	30.42	64.155	1200	4807	41.881	22.641		739	10	55	76.657	109.157	1080	5937	81.269	7.143		739	9	18	130.78	42.25	320	4769	11.356	0.832		739	10	55	39.39	31.98	1080	3675	38.016	17.16
740	9	80	37.44	118.3	1520	5118	105.636	6.18		740	9	62	30.42	64.155	1220	4626	41.881	22.641		740	10	56	64.177	116.35	1100	4593	95.673	7.33		740	9	19	131.04	41.47	340	4911	12.178	0.946		740	10	56	51.87	34.32	1100	4880	50.714	29.732
741	9	81	37.31	118.3	1540	5303	105.766	6.306		741	9	63	30.42	64.155	1240	4591	41.881	22.641		741	10	57	66.43	114.53	1120	4696	98.57	4.584		741	9	20	131.04	41.47	360	4766	12.178	0.946		741	10	57	52.455	34.71	1120	4152	51.417	30.348
742	9	82	36.27	119.21	1560	4635	107.148	7.565		742	9	64	30.615	64.155	1320	4550	42.076	22.836		742	10	58	64.35	111.323	1140	5488	102.392	6.799		742	9	21	131.17	40.95	380	4915	12.714	1.3		742	10	58	52.455	34.71	1140	4405	51.417	30.348
743	9	83	38.87	119.6	1580	4761	109.777	5.374		743	9	65	30.615	64.155	1340	4478	42.076	22.836		743	10	59	61.057	116.177	1160	2535	108.257	10.202		743	9	22	131.17	41.73	400	4336	13.494	1.04		743	10	59	52.455	34.71	1160	4187	51.417	30.348
744	9	84	39.39	115.83	1600	4122	113.582	4.131		744	9	66	30.615	64.155	1360	4586	42.076	22.836		744	10	60	59.93	114.963	1180	4776	109.913	11.043		744	9	23	131.3	42.12	420	4447	13.905	1.233		744	10	60	52.455	34.71	1180	4475	51.417	30.348
745	9	85	44.33	112.84	1620	5763	119.357	4.005		745	9	67	30.615	64.155	1380	4550	42.076	22.836		745	10	61	58.717	112.883	1200	4930	112.321	12.141		745	9	24	131.04	41.86	440	4477	14.273	0.919		745	10	61	53.04	34.905	1200	3567	52.034	30.949
746	9	86	43.94	113.62	1640	4789	120.229	3.163		746	9	68	30.615	64.155	1400	4514	42.076	22.836		746	10	62	52.13	118.17	1220	4833	120.767	19.339		746	9	25	131.04	41.73	460	4333	14.403	0.91		746	10	62	53.04	34.905	1220	3531	52.034	30.949
747	9	87	43.81	113.62	1660	5033	120.359	3.144		747	9	69	30.615	64.155	1420	4657	42.076	22.836		747	10	63	50.917	113.23	1240	5337	125.854	19.934		747	9	26	130.91	41.73	480	4443	14.533	0.78		747	10	63	53.04	34.905	1240	3531	52.034	30.949
748	9	88	44.07	113.36	1680	4950	120.726	3.442		748	9	70	30.615	64.155	1440	4586	42.076	22.836		748	10	64	50.483	109.937	1260	4885	129.175	20.645		748	9	27	130.91	41.73	500	4336	14.533	0.78		748	10	64	53.04	34.905	1260	4106	52.034	30.949
749	9	89	44.07	113.49	1700	5161	120.856	3.314		749	9	71	30.615	64.155	1460	4369	42.076	22.836		749	10	65	59.497	111.497	1280	4845	138.323	11.498		749	9	28	130.91	41.34	520	4560	14.923	0.872		749	10	65	53.04	34.905	1280	3819	52.034	30.949
750	9	90	43.81	113.1	1720	5250	121.325	3.661		750	9	72	30.615	64.155	1480	4478	42.076	22.836		750	10	66	58.63	111.15	1300	5688	139.256	12.411		750	9	29	130.78	41.21	540	4693	15.106	0.832		750	10	66	53.04	34.905	1300	3854	52.034	30.949
751	9	91	43.68	114.14	1740	4805	122.373	2.613		751	9	73	30.615	64.155	1500	4441	42.076	22.836		751	10	67	57.503	111.15	1320	4792	140.383	13.521		751	9	30	130.26	40.95	560	4764	15.688	0.791		751	10	67	53.04	34.905	1320	3963	52.034	30.949
752	9	92	43.94	114.01	1760	4971	122.664	2.779		752	9	74	30.615	64.155	1520	4513	42.076	22.836		752	10	68	56.463	110.977	1340	4732	141.437	14.576		752	9	31	129.87	40.69	580	5250	16.157	1.072		752	10	68	53.04	34.905	1340	3747	52.034	30.949
753	9	93	44.07	113.75	1780	5137	122.955	3.06		753	9	75	30.615	64.155	1540	4477	42.076	22.836		753	10	69	57.157	110.803	1360	5563	142.152	13.922		753	9	32	129.87	40.69	600	5357	16.157	1.072		753	10	69	53.04	34.905	1360	3747	52.034	30.949
754	9	98	44.33	114.53	1800	5138	123.777	2.39		754	9	76	30.615	64.155	1560	4658	42.076	22.836		754	10	70	59.497	110.197	1380	4767	144.569	11.774		754	9	33	129.87	41.21	620	4533	16.677	0.581		754	10	70	53.04	34.905	1380	3747	52.034	30.949
755	10	1	43.55	11.31	0	3443	0	0		755	9	77	30.615	64.155	1580	4695	42.076	22.836		755	10	71	57.59	110.37	1400	4656	146.484	13.583		755	9	34	129.09	40.82	640	4879	17.549	1.382		755	10	71	53.04	34.905	1400	3747	52.034	30.949
756	10	2	44.07	11.57	20	2998	0.581	0.581		756	9	78	30.615	64.155	1600	4623	42.076	22.836		756	10	72	57.763	110.283	1420	4543	146.677	13.434		756	9	37	125.84	36.4	660	5053	23.035	6.842		756	10	72	53.04	34.905	1420	3638	52.034	30.949
757	10	3	43.94	11.57	40	3337	0.711	0.469		757	9	79	30.615	64.155	1620	4947	42.076	22.836		757	10	73	54.557	110.11	1440	4607	149.889	16.606		757	9	38	125.84	36.4	680	5018	23.035	6.842		757	10	73	53.04	34.905	1440	3638	52.034	30.949
758	10	4	43.94	11.44	60	2866	0.841	0.411		758	9	80	30.615	64.155	1640	4514	42.076	22.836		758	10	74	51.957	112.537	1460	5472	153.445	18.909		758	9	39	125.84	36.4	700	5161	23.035	6.842		758	10	74	52.65	34.515	1460	4142	52.585	30.525
759	10	5	44.98	12.74	80	2997	2.506	2.022		759	9	81	30.615	64.155	1660	4585	42.076	22.836		759	10	75	56.897	110.717	1480	4655	158.71	14.194		759	9	40	126.1	36.66	720	4984	23.403	6.477		759	10	75	50.7	34.125	1480	3472	54.574	28.551
760	10	6	44.2	11.96	100	3411	3.609	0.919		760	9	82	30.615	64.155	1680	4297	42.076	22.836		760	10	76	56.81	109.763	1500	4641	159.667	14.483		760	9	41	126.23	36.79	740	4967	23.586	6.294		760	10	76	50.7	34.125	1500	3617	54.574	28.551
761	10	7	45.24	12.87	120	2418	4.991	2.3		761	9	83	30.615	64.155	1700	4333	42.076	22.836		761	10	77	57.243	109.677	1520	4077	160.109	14.085		761	9	42	125.19	35.75	760	5037	25.057	7.757		761	10	77	50.7	34.125	1520	3257	54.574	28.551
762	10	8	44.46	11.83	140	3079	6.291	1.048		762	9	84	30.615	64.155	1720	4115	42.076	22.836		762	10	78	57.33	110.63	1540	4336	161.066	13.784		762	9	43	125.71	36.53	780	4952	25.995	6.825		762	10	78	50.7	34.125	1540	3653	54.574	28.551
763	10	9	44.33	11.7	160	3357	6.475	0.872		763	9	85	30.615	64.155	1740	4188	42.076	22.836		763	10	79	54.557	105.603	1560	3833	166.807	18.027		763	9	44	126.1	36.92	800	4989	26.546	6.275		763	10	79	50.7	34.125	1560	3724	54.574	28.551
764	10	10	44.98	12.35	180	3104	7.394	1.768		764	9	86	30.615	64.155	1760	4007	42.076	22.836		764	10	80	53.257	111.15	1580	4420	172.504	17.726		764	9	45	125.97	36.4	820	5063	27.082	6.761		764	10	80	50.895	30.42	1580	4345	58.284	28.707
765	10	11	44.59	11.7	200	3546	8.152	1.111		765	9	87	30.615	64.155	1780	4190	42.076	22.836		765	10	81	57.157	110.11	1600	5665	176.541	14.064		765	9	46	125.97	36.4	840	5171	27.082	6.761		765	10	81	50.895	30.225	1600	4345	58.479	28.719
766	10	12	45.89	18.85	220	3857	15.42	7.895		766	9	89	30.615	64.155	1800	4225	42.076	22.836		766	10	82	57.157	110.11	1620	5110	176.541	14.064		766	9	47	125.97	36.4	860	4594	27.082	6.761		766	10	82	50.895	30.225	1620	4489	58.479	28.719
767	10	13	43.03	12.61	240	3733	22.284	1.4		767	10	1	68.835	88.725	0	4194	0	0		767	10	83	54.99	112.71	1640	4405	179.925	15.872		767	9	48	125.58	36.4	880	4854	27.472	7.008		767	10	83	55.185	25.155	1640	3778	65.12	33.654
768	10	14	44.46	13.65	260	3934	24.052	2.511		768	10	2	69.42	88.14	20	2538	0.827	0.827		768	10	84	59.93	110.283	1660	4591	185.429	11.333		768	9	49	125.97	36.4	900	4739	27.862	6.761		768	10	84	54.21	22.425	1660	4434	68.019	33.377
769	10	15	43.03	15.08	280	3186	26.074	3.806		769	10	3	69.615	87.945	40	3741	1.103	1.103		769	10	85	57.59	110.803	1680	4540	187.826	13.496		769	9	50	125.97	36.4	920	4666	27.862	6.761		769	10	85	53.625	29.64	1680	4188	75.258	31.482
770	10	16	43.68	15.21	300	3355	26.737	3.902		770	10	4	69.615	87.945	60	3630	1.103	1.103		770	10	86	57.85	110.717	1700	4792	188.1	13.257		770	9	51	125.84	36.4	940	4658	27.992	6.842		770	10	86	53.43	29.64	1700	3514	75.453	31.288
771	10	17	45.37	14.95	320	2640	28.447	4.07		771	10	5	69.615	87.945	80	4037	1.103	1.103		771	10	87	57.937	110.89	1720	4535	188.294	13.139		771	9	52	125.84	36.4	960	4623	27.992	6.842		771	10	87	53.43	29.64	1720	3585	75.453	31.288
772	10	18	45.11	14.95	340	2753	28.707	3.96		772	10	6	69.615	87.945	100	4295	1.103	1.103		772	10	88	57.937	110.977	1740	4540	188.38	13.124		772	9	53	125.84	36.4	980	4694	27.992	6.842		772	10	88	53.43	29.64	1740	3586	75.453	31.288
773	10	19	44.72	15.08	360	2485	29.118	3.947		773	10	7	69.81	87.945	120	4482	1.298	1.249		773	10	89	58.197	110.63	1760	5737	188.814	12.935		773	9	54	125.84	36.27	1000	4731	28.122	6.944		773	10	89	53.235	29.445	1760	3284	75.729	31.108
774	10	20	45.24	15.08	380	2662	29.638	4.131		774	10	8	69.81	87.945	140	3964	1.298	1.249		774	10	90	58.197	110.63	1780	5404	188.814	12.935		774	9	55	125.45	36.14	1020	4617	28.533	7.29		774	10	90	53.235	29.445	1780	3394	75.729	31.108
775	10	21	44.85	15.08	400	2710	30.028	3.988		775	10	9	69.615	88.14	160	4448	1.574	0.975		775	10	91	58.37	110.89	1800	4805	189.126	12.714		775	9	56	125.97	36.53	1040	4888	29.183	6.659		775	10	93	51.09	27.69	1800	4114	78.5	29.177
776	10	22	44.85	15.21	420	2995	30.158	4.111		776	10	10	69.615	88.14	180	4337	1.574	0.975		776	11	1	87.143	104.563	0	5256	0	0		776	9	57	125.84	35.88	1060	4761	29.846	7.254		776	11	1	79.17	82.485	0	3729	0	0
777	10	23	45.24	15.21	440	3235	30.548	4.25		777	10	11	69.615	88.14	200	4225	1.574	0.975		777	11	2	87.143	104.563	20	5774	0	0		777	9	58	125.71	35.88	1080	4845	29.976	7.332		777	11	2	79.17	82.485	20	3655	0	0
778	10	24	42.77	15.73	460	2625	33.072	4.488		778	10	12	69.615	88.14	220	4337	1.574	0.975		778	11	3	86.883	104.477	40	4361	0.274	0.274		778	9	59	125.84	36.01	1100	4658	30.16	7.15		778	11	3	79.17	82.485	40	3248	0	0
779	10	25	45.37	13.78	480	3502	36.322	3.068		779	10	13	69.42	87.555	240	4468	2.191	1.308		779	11	4	86.97	104.477	60	4313	0.361	0.194		779	9	60	125.84	36.01	1120	4731	30.16	7.15		779	11	4	79.17	82.485	60	3507	0	0
780	10	26	43.42	15.73	500	4235	39.08	4.422		780	10	14	69.81	87.555	260	4145	2.581	1.523		780	11	5	86.97	104.477	80	3498	0.361	0.194		780	9	61	125.84	36.01	1140	4803	30.16	7.15		780	11	5	79.17	82.485	80	3616	0	0
781	10	27	41.99	14.3	520	3906	41.102	3.372		781	10	15	69.81	87.555	280	4515	2.581	1.523		781	11	6	86.97	104.477	100	3202	0.361	0.194		781	9	62	125.71	35.88	1160	4630	30.344	7.332		781	11	6	79.17	82.485	100	3581	0	0
782	10	28	42.25	12.74	540	4236	42.684	1.933		782	10	16	69.81	87.555	300	4365	2.581	1.523		782	11	7	86.97	104.477	120	3165	0.361	0.194		782	9	63	125.97	36.01	1180	4665	30.635	7.073		782	11	7	79.17	82.485	120	3728	0	0
783	10	29	45.5	13.65	560	4025	46.059	3.046		783	10	17	69.81	87.555	320	4589	2.581	1.523		783	11	8	86.97	104.477	140	3201	0.361	0.194		783	9	64	125.84	35.88	1200	4582	30.818	7.254		783	11	8	79.17	82.485	140	3840	0	0
784	10	30	46.02	13.39	580	3964	46.64	3.229		784	10	18	70.005	87.945	340	4583	3.017	1.406		784	11	9	86.97	104.477	160	2944	0.361	0.194		784	9	65	125.84	35.75	1220	4731	30.948	7.36		784	11	9	79.17	82.485	160	3580	0	0
785	10	31	44.59	13.78	600	4416	48.122	2.68		785	10	19	70.005	87.945	360	4398	3.017	1.406		785	11	10	86.97	104.477	180	3201	0.361	0.194		785	9	66	125.71	35.62	1240	4814	31.132	7.541		785	11	10	79.17	82.485	180	3875	0	0
786	10	32	45.89	13.91	620	4545	49.429	3.498		786	10	20	70.005	87.945	380	4140	3.017	1.406		786	11	11	86.97	104.477	200	2944	0.361	0.194		786	9	67	125.71	35.49	1260	4846	31.262	7.647		786	11	11	79.17	82.485	200	4023	0	0
787	10	33	43.16	14.95	640	3993	52.35	3.661		787	10	21	69.615	87.75	400	4554	3.453	1.249		787	11	12	86.97	104.477	220	3201	0.361	0.194		787	9	68	125.58	35.49	1280	5034	31.392	7.723		787	11	12	79.17	82.68	220	3543	0.195	0.195
788	10	34	41.6	15.08	660	4777	53.916	4.244		788	10	22	69.615	87.555	420	4553	3.648	1.406		788	11	13	86.97	104.477	240	3609	0.361	0.194		788	9	69	125.58	35.36	1300	4819	31.522	7.828		788	11	13	79.365	82.68	240	3800	0.39	0.276
789	10	35	42.12	15.86	680	3809	54.853	4.769		789	10	23	69.615	87.555	440	4296	3.648	1.406		789	11	14	86.97	104.477	260	3572	0.361	0.194		789	9	70	125.58	35.36	1320	4926	31.522	7.828		789	11	14	79.365	82.68	260	3652	0.39	0.276
790	10	36	40.17	16.64	700	2762	56.953	6.311		790	10	24	69.81	86.97	460	4298	4.264	2.008		790	11	15	87.057	104.477	280	3744	0.447	0.123		790	9	71	125.58	35.36	1340	4676	31.522	7.828		790	11	15	79.365	82.68	280	3652	0.39	0.276
791	10	38	40.17	16.51	720	2380	57.083	6.202		791	10	25	69.81	86.97	480	4777	4.264	2.008		791	11	16	87.057	104.477	300	3521	0.447	0.123		791	9	72	125.58	35.36	1360	4962	31.522	7.828		791	11	16	79.365	82.68	300	3800	0.39	0.276
792	10	39	47.19	16.25	740	4847	64.108	6.136		792	10	26	69.615	87.555	500	4700	4.881	1.406		792	11	17	87.057	104.477	320	3633	0.447	0.123		792	9	73	125.71	35.88	1380	4593	32.058	7.332		792	11	17	79.365	82.68	320	3689	0.39	0.276
793	10	40	47.84	14.3	760	3492	66.164	5.229		793	10	27	69.615	87.555	520	4700	4.881	1.406		793	11	18	87.23	104.217	340	3446	0.76	0.357		793	9	74	125.71	35.88	1400	4521	32.058	7.332		793	11	18	79.365	82.68	340	3837	0.39	0.276
794	10	41	48.1	15.73	780	3917	67.617	6.343		794	10	28	70.2	88.335	540	4509	5.856	1.42		794	11	19	87.23	104.217	360	3483	0.76	0.357		794	9	75	125.71	35.88	1420	4486	32.058	7.332		794	11	19	79.56	82.875	360	3706	0.666	0.552
795	10	42	47.45	16.38	800	4688	68.536	6.396		795	10	29	70.2	87.945	560	4621	6.246	1.572		795	11	20	87.143	104.303	380	3548	0.882	0.26		795	9	76	125.71	35.88	1440	4664	32.058	7.332		795	11	20	79.365	83.85	380	4427	1.66	1.379
796	10	43	47.45	15.86	820	3615	69.056	5.993		796	10	30	70.2	87.945	580	4694	6.246	1.572		796	11	21	88.01	104.217	400	4419	1.753	0.933		796	9	77	125.71	35.62	1460	4561	32.318	7.541		796	11	21	79.17	83.46	400	3913	2.096	0.975
797	10	44	45.76	16.51	840	4677	70.867	5.65		797	10	31	70.2	87.945	600	4768	6.246	1.572		797	11	22	87.663	104.563	420	4906	2.244	0.52		797	9	78	125.71	35.49	1480	4449	32.448	7.647		797	11	22	79.17	83.46	420	3729	2.096	0.975
798	11	3	18.85	83.98	0	5424	0	0		798	10	32	70.005	87.36	620	4805	6.863	1.798		798	11	23	87.663	104.477	440	4830	2.33	0.527		798	9	79	125.71	35.49	1500	4450	32.448	7.647		798	11	23	79.17	83.46	440	3728	2.096	0.975
799	11	4	19.89	96.07	20	4819	12.135	12.135		799	10	33	70.005	87.36	640	4325	6.863	1.798		799	11	24	87.49	104.303	460	4285	2.575	0.433		799	9	80	125.71	35.49	1520	4450	32.448	7.647		799	11	24	79.17	83.46	460	3949	2.096	0.975
800	11	5	19.11	94.51	40	3654	13.879	10.533		800	10	34	70.005	86.97	660	4695	7.253	2.109		800	11	25	87.49	104.303	480	3990	2.575	0.433		800	9	81	125.84	35.62	1540	4551	32.632	7.466		800	11	25	79.17	83.265	480	3839	2.291	0.78
801	11	6	17.03	94.38	60	5257	15.963	10.558		801	10	35	70.005	86.97	680	4768	7.253	2.109		801	11	26	87.317	104.39	500	3849	2.769	0.245		801	9	82	125.84	35.62	1560	4479	32.632	7.466		801	11	26	79.17	83.265	500	3729	2.291	0.78
802	11	7	16.51	95.03	80	4906	16.795	11.295		802	10	36	70.005	86.97	700	4731	7.253	2.109		802	11	27	87.317	104.303	520	3849	2.856	0.312		802	9	83	125.58	35.23	1580	4747	33.101	7.934		802	11	27	79.17	83.265	520	3690	2.291	0.78
803	11	8	15.86	95.68	100	5164	17.714	12.076		803	10	37	70.005	86.97	720	4658	7.253	2.109		803	11	28	87.317	104.303	540	3811	2.856	0.312		803	9	84	125.71	35.23	1600	4882	33.231	7.86		803	11	28	79.17	83.265	540	3729	2.291	0.78
804	11	9	15.86	95.29	120	5049	18.104	11.699		804	10	38	70.005	86.97	740	4768	7.253	2.109		804	11	29	87.317	104.303	560	3958	2.856	0.312		804	9	85	125.84	35.62	1620	4731	33.642	7.466		804	11	29	79.17	83.265	560	3913	2.291	0.78
805	11	10	15.86	95.29	140	5160	18.104	11.699		805	10	39	70.005	86.97	760	4621	7.253	2.109		805	11	30	87.317	104.303	580	3848	2.856	0.312		805	9	86	125.97	35.62	1640	4454	33.772	7.392		805	11	30	79.17	83.265	580	3875	2.291	0.78
806	11	11	15.86	95.29	160	4975	18.104	11.699		806	10	40	70.2	87.75	780	4694	8.057	1.677		806	11	31	87.23	104.39	600	4069	2.979	0.194		806	9	87	125.45	35.23	1660	4767	34.422	8.01		806	11	31	73.515	67.665	600	4843	18.884	15.862
807	11	12	15.86	95.42	180	4900	18.234	11.824		807	10	41	70.2	87.75	800	4731	8.057	1.677		807	11	32	87.23	104.39	620	3959	2.979	0.194		807	9	88	125.71	35.62	1680	4813	34.891	7.541		807	11	32	73.515	67.665	620	4399	18.884	15.862
808	11	13	15.86	95.42	200	5123	18.234	11.824		808	10	42	70.2	87.75	820	4694	8.057	1.677		808	11	33	87.23	104.39	640	3848	2.979	0.194		808	9	89	125.71	35.49	1700	4593	35.021	7.647		808	11	33	73.71	68.055	640	4239	19.32	15.428
809	11	14	15.6	95.68	220	5055	18.602	12.143		809	10	43	70.2	87.75	840	4621	8.057	1.677		809	11	34	87.23	104.39	660	4032	2.979	0.194		809	9	90	125.71	35.36	1720	4664	35.151	7.753		809	11	34	74.295	68.64	660	4423	20.148	14.678
810	11	15	15.73	94.9	240	4201	19.393	11.357		810	10	44	70.2	87.75	860	5064	8.057	1.677		810	11	35	87.057	104.477	680	4447	3.172	0.123		810	9	91	125.71	35.36	1740	4630	35.151	7.753		810	11	35	73.905	68.64	680	4598	20.538	14.812
811	11	16	17.03	94.9	260	3383	20.693	11.071		811	10	45	70.005	87.165	880	5138	8.673	1.95		811	11	36	87.057	104.477	700	3892	3.172	0.123		811	9	92	125.84	36.01	1760	4874	35.813	7.15		811	11	36	73.905	68.64	700	4523	20.538	14.812
812	11	17	17.16	95.42	280	4144	21.229	11.564		812	10	46	70.005	86.97	900	4731	8.868	2.109		812	11	37	87.057	104.477	720	4003	3.172	0.123		812	9	93	125.97	35.88	1780	4814	35.997	7.178		812	11	37	73.905	68.64	720	4708	20.538	14.812
813	11	18	17.16	95.42	300	4181	21.229	11.564		813	10	47	70.005	86.97	920	4990	8.868	2.109		813	11	38	86.883	104.477	740	4065	3.346	0.274		813	9	95	126.1	36.01	1800	4908	36.181	6.997		813	11	38	73.905	68.64	740	4671	20.538	14.812
814	11	19	15.73	95.16	320	4014	22.682	11.607		814	10	48	69.81	86.97	940	4778	9.063	2.008		814	11	39	86.883	104.477	760	4067	3.346	0.274		814	10	1	125.19	20.02	0	4609	0	0		814	11	39	73.32	68.25	760	4313	21.241	15.39
815	11	20	16.12	94.9	340	3975	23.151	11.256		815	10	49	69.81	86.97	960	4887	9.063	2.008		815	11	40	86.883	104.477	780	4806	3.346	0.274		815	10	2	125.19	20.15	20	4858	0.13	0.13		815	11	40	73.32	68.25	780	4423	21.241	15.39
816	11	21	15.86	95.81	360	4311	24.098	12.202		816	10	50	70.005	86.775	980	5143	9.339	2.274		816	11	41	87.49	105.343	800	3734	4.404	0.854		816	10	3	125.19	20.15	40	4677	0.13	0.13		816	11	41	73.32	68.25	800	4608	21.241	15.39
817	11	22	14.82	94.51	380	4989	25.762	11.275		817	10	51	70.005	86.775	1000	5217	9.339	2.274		817	11	42	85.93	103.09	820	4663	7.144	1.909		817	10	4	125.58	20.15	60	4819	0.52	0.411		817	11	42	73.32	68.25	820	4497	21.241	15.39
818	11	23	16.64	94.64	400	4272	27.587	10.887		818	10	52	70.005	86.775	1020	5327	9.339	2.274		818	11	43	86.103	102.483	840	2996	7.775	2.326		818	10	5	125.84	20.15	80	4628	0.78	0.663		818	11	43	73.32	68.25	840	4570	21.241	15.39
819	11	24	16.38	94.9	420	3761	27.955	11.196		819	10	53	70.005	86.775	1040	4736	9.339	2.274		819	11	44	88.79	104.043	860	3184	10.882	1.727		819	10	6	125.84	20.15	100	4735	0.78	0.663		819	11	44	73.905	68.25	860	4264	21.826	15.177
820	11	25	16.12	94.51	440	4124	28.423	10.878		820	10	54	70.005	85.8	1060	4732	10.314	3.15		820	11	45	86.277	102.917	880	2976	13.636	1.861		820	10	7	125.84	20.15	120	4735	0.78	0.663		820	11	45	73.905	68.25	880	4264	21.826	15.177
821	11	26	16.12	94.9	460	3529	28.813	11.256		821	10	55	70.395	85.215	1080	4691	11.017	3.841		821	11	46	86.277	102.917	900	2680	13.636	1.861		821	10	8	126.23	20.28	140	5039	1.191	1.072		821	11	46	73.905	68.25	900	4189	21.826	15.177
822	11	27	16.12	94.9	480	3714	28.813	11.256		822	10	56	70.395	85.02	1100	4656	11.212	4.02		822	11	47	87.49	104.823	920	4650	15.896	0.433		822	10	9	125.97	19.89	160	4527	1.66	0.791		822	11	47	73.905	68.25	920	4485	21.826	15.177
823	11	28	15.86	94.9	500	3753	29.073	11.322		823	10	57	70.59	85.215	1120	4470	11.488	3.924		823	11	48	87.057	104.043	940	5256	16.788	0.527		823	10	10	126.1	19.76	180	4590	1.844	0.946		823	11	48	73.905	68.25	940	4633	21.826	15.177
824	11	29	15.86	95.68	520	3902	29.853	12.076		824	10	58	70.59	85.215	1140	4544	11.488	3.924		824	11	49	87.317	104.737	960	3299	17.529	0.245		824	10	11	126.1	19.76	200	4697	1.844	0.946		824	11	49	73.905	68.25	960	4524	21.826	15.177
825	11	30	15.99	95.42	540	3468	30.144	11.792		825	10	59	70.005	85.605	1160	4474	12.191	3.332		825	11	50	83.59	101.443	980	3427	22.502	4.729		825	10	12	126.23	19.63	220	4966	2.028	1.111		825	11	50	73.905	68.25	980	4707	21.826	15.177
826	11	31	15.99	95.42	560	3318	30.144	11.792		826	10	60	69.81	85.605	1180	4736	12.386	3.269		826	11	51	76.917	101.27	1000	4114	29.178	10.744		826	10	13	126.23	19.63	240	4535	2.028	1.111		826	11	51	73.515	68.25	1000	4248	22.216	15.317
827	11	32	15.34	96.85	580	2330	31.715	13.34		827	10	61	70.005	85.41	1200	4622	12.662	3.515		827	11	52	78.65	101.79	1020	3628	30.988	8.935		827	10	14	126.23	19.63	260	4751	2.028	1.111		827	11	52	73.515	68.25	1020	4209	22.216	15.317
828	11	33	12.87	101.92	600	3288	37.355	18.91		828	10	62	70.2	85.02	1220	4583	13.098	3.948		828	11	53	73.97	97.457	1040	5659	37.366	14.968		828	10	15	126.36	19.76	280	4788	2.211	1.199		828	11	53	73.515	68.25	1040	4248	22.216	15.317
829	11	34	12.87	101.92	620	3513	37.355	18.91		829	10	63	70.2	85.02	1240	4879	13.098	3.948		829	11	54	75.617	94.597	1060	4654	40.666	15.238		829	10	16	126.36	19.76	300	4788	2.211	1.199		829	11	54	74.685	71.565	1060	3202	25.731	11.805
830	11	35	12.48	102.18	640	4006	37.823	19.283		830	10	64	70.2	85.02	1260	4916	13.098	3.948		830	11	55	68.51	98.41	1080	4718	48.731	19.623		830	10	17	126.36	19.76	320	4932	2.211	1.199		830	11	55	74.685	71.565	1080	3238	25.731	11.805
831	11	36	12.74	102.31	660	4175	38.114	19.322		831	10	65	70.2	85.02	1280	4621	13.098	3.948		831	11	56	69.897	100.317	1100	4186	51.088	17.762		831	10	18	125.84	19.89	340	4838	2.747	0.663		831	11	56	74.685	71.565	1100	3826	25.731	11.805
832	11	37	12.74	102.18	680	3806	38.244	19.198		832	10	66	70.2	84.825	1300	4805	13.293	4.132		832	11	57	69.637	100.143	1120	3856	51.401	18.056		832	10	19	125.84	19.89	360	4586	2.747	0.663		832	11	57	74.685	71.565	1120	3497	25.731	11.805
833	11	38	12.74	101.66	700	3282	38.764	18.706		833	10	67	70.2	84.825	1320	4805	13.293	4.132		833	11	58	69.637	100.143	1140	3820	51.401	18.056		833	10	20	125.84	19.89	380	4586	2.747	0.663		833	11	58	74.685	71.565	1140	3497	25.731	11.805
834	11	39	12.61	101.79	720	3829	38.948	18.872		834	10	68	70.2	84.825	1340	4694	13.293	4.132		834	11	59	69.03	99.103	1160	2220	52.605	18.918		834	10	21	126.1	19.76	400	4518	3.038	0.946		834	11	59	74.685	71.565	1160	3643	25.731	11.805
835	11	40	12.61	102.05	740	5248	39.208	19.117		835	10	69	70.2	84.825	1360	4547	13.293	4.132		835	11	60	69.03	98.843	1180	2251	52.865	18.995		835	10	22	126.1	19.76	420	4625	3.038	0.946		835	11	60	74.685	71.565	1180	3679	25.731	11.805
836	11	41	12.61	102.05	760	5098	39.208	19.117		836	10	70	70.2	84.825	1380	4472	13.293	4.132		836	11	61	69.03	98.843	1200	2684	52.865	18.995		836	10	23	125.97	19.76	440	4496	3.168	0.822		836	11	61	74.685	71.565	1200	3607	25.731	11.805
837	11	42	12.61	102.57	780	4729	39.728	19.609		837	10	71	70.395	84.63	1400	4845	13.568	4.382		837	11	62	69.463	99.537	1220	2384	53.683	18.381		837	10	24	126.1	19.76	460	4697	3.298	0.946		837	11	62	74.685	71.565	1220	3570	25.731	11.805
838	11	43	12.87	102.31	800	4368	40.095	19.281		838	10	72	70.59	84.63	1420	4762	13.763	4.455		838	11	63	68.943	98.843	1240	2753	54.549	19.078		838	10	25	126.1	19.76	480	4482	3.298	0.946		838	11	63	74.685	71.565	1240	3239	25.731	11.805
839	11	44	12.87	102.18	820	4069	40.225	19.157		839	10	73	70.59	84.63	1440	4874	13.763	4.455		839	11	64	68.857	99.103	1260	2860	54.823	19.084		839	10	26	126.1	19.89	500	4984	3.428	0.919		839	11	64	74.685	71.565	1260	3679	25.731	11.805
840	11	45	12.87	102.18	840	4106	40.225	19.157		840	10	74	70.59	84.63	1460	4836	13.763	4.455		840	11	65	68.857	99.103	1280	2786	54.823	19.084		840	10	27	126.1	19.89	520	4912	3.428	0.919		840	11	65	74.685	71.565	1280	3532	25.731	11.805
841	11	46	12.48	101.79	860	4118	40.777	18.915		841	10	75	70.59	84.63	1480	4873	13.763	4.455		841	11	66	68.77	98.93	1300	2906	55.017	19.218		841	10	28	126.1	19.89	540	4769	3.428	0.919		841	11	66	74.685	71.565	1300	3570	25.731	11.805
842	11	47	12.48	101.79	880	4192	40.777	18.915		842	10	76	70.59	84.63	1500	5132	13.763	4.455		842	11	67	68.77	98.93	1320	2220	55.017	19.218		842	10	29	126.1	19.89	560	4662	3.428	0.919		842	11	67	74.49	71.37	1320	4076	26.007	12.06
843	11	48	12.87	101.79	900	3921	41.167	18.787		843	10	77	70.59	84.63	1520	4947	13.763	4.455		843	11	68	68.77	98.93	1340	3389	55.017	19.218		843	10	30	126.1	19.89	580	5057	3.428	0.919		843	11	68	68.25	72.735	1340	3925	32.395	14.639
844	11	49	12.87	101.79	920	4070	41.167	18.787		844	10	78	70.59	84.435	1540	4873	13.958	4.635		844	11	69	69.55	98.67	1360	3065	55.839	18.554		844	10	31	126.1	19.89	600	4877	3.428	0.919		844	11	69	70.395	72.735	1360	4919	34.54	13.117
845	11	50	12.87	101.79	940	4143	41.167	18.787		845	10	79	70.59	84.435	1560	4909	13.958	4.635		845	11	70	69.55	99.19	1380	1990	56.359	18.396		845	10	32	126.1	19.89	620	5020	3.428	0.919		845	11	70	69.42	72.735	1380	4057	35.515	13.789
846	11	51	12.61	101.92	960	4052	41.458	18.994		846	10	80	70.395	84.24	1580	4767	14.234	4.749		846	11	71	69.55	99.19	1400	2261	56.359	18.396		846	10	33	126.1	19.89	640	4949	3.428	0.919		846	11	71	69.42	72.735	1400	4242	35.515	13.789
847	11	52	12.61	101.66	980	4197	41.718	18.749		847	10	81	70.2	84.435	1600	4875	14.51	4.502		847	11	72	69.203	98.583	1420	5146	57.058	18.91		847	10	34	126.1	19.89	660	4984	3.428	0.919		847	11	72	69.42	72.735	1420	4021	35.515	13.789
848	11	53	12.74	101.66	1000	4030	41.848	18.706		848	10	82	70.2	84.63	1620	4583	14.705	4.317		848	11	73	68.51	98.757	1440	4903	57.773	19.517		848	10	35	126.1	19.89	680	5020	3.428	0.919		848	11	73	69.42	72.735	1440	4095	35.515	13.789
849	11	54	12.61	101.53	1020	4308	42.032	18.626		849	10	83	70.785	85.41	1640	4841	15.68	3.846		849	11	74	68.597	98.497	1460	2922	58.047	19.514		849	10	36	126.1	19.89	700	4949	3.428	0.919		849	11	74	69.03	72.735	1460	4055	35.905	14.067
850	11	55	12.61	101.27	1040	4613	42.292	18.382		850	10	84	70.98	85.02	1660	4718	16.116	4.281		850	11	75	68.683	98.237	1480	2209	58.321	19.514		850	10	37	126.1	19.89	720	4840	3.428	0.919		850	11	75	69.03	72.735	1480	3945	35.905	14.067
851	11	56	12.61	101.27	1060	4613	42.292	18.382		851	10	85	70.59	84.63	1680	4467	16.668	4.455		851	11	76	68.683	98.237	1500	2234	58.321	19.514		851	10	38	126.1	19.89	740	4984	3.428	0.919		851	11	76	69.03	72.735	1500	4055	35.905	14.067
852	11	57	12.74	101.27	1080	4213	42.422	18.338		852	10	86	70.395	84.63	1700	4436	16.863	4.382		852	11	77	68.683	98.237	1520	2336	58.321	19.514		852	10	39	126.1	19.89	760	4877	3.428	0.919		852	11	77	69.03	72.735	1520	4055	35.905	14.067
853	11	58	12.74	101.27	1100	4436	42.422	18.338		853	10	87	70.395	84.825	1720	4395	17.058	4.2		853	11	78	68.683	98.237	1540	2302	58.321	19.514		853	10	40	126.1	19.89	780	4877	3.428	0.919		853	11	78	69.03	72.735	1540	3945	35.905	14.067
854	11	59	12.61	101.14	1120	4949	42.605	18.259		854	10	88	70.395	84.825	1740	4395	17.058	4.2		854	11	79	68.683	98.237	1560	2390	58.321	19.514		854	10	41	125.71	19.76	800	4989	3.839	0.581		854	11	79	69.03	72.735	1560	3983	35.905	14.067
855	11	60	12.61	101.01	1140	5056	42.735	18.137		855	10	89	69.81	84.24	1760	4666	17.885	4.59		855	11	80	68.683	98.237	1580	2521	58.321	19.514		855	10	42	125.84	19.24	820	4803	4.375	1.015		855	11	80	69.03	72.735	1580	3983	35.905	14.067
856	11	61	12.74	101.27	1160	4398	43.026	18.338		856	10	90	70.59	83.85	1780	4541	18.757	5.181		856	11	81	68.683	98.237	1600	2335	58.321	19.514		856	10	43	125.71	18.98	840	4846	4.666	1.163		856	11	81	69.03	72.735	1600	4055	35.905	14.067
857	11	62	12.61	101.4	1180	4427	43.21	18.504		857	10	92	70.59	83.85	1800	4688	18.757	5.181		857	11	82	68.683	98.237	1620	2404	58.321	19.514		857	10	44	125.71	18.98	860	4343	4.666	1.163		857	11	82	69.03	72.735	1620	4055	35.905	14.067
858	11	63	12.74	101.53	1200	4404	43.394	18.583		858	11	1	122.85	58.89	0	3519	0	0		858	11	83	68.683	98.237	1640	2516	58.321	19.514		858	10	45	126.36	19.37	880	4536	5.424	1.338		858	11	83	78.78	81.9	1640	4633	49.286	0.703
859	11	64	12.74	102.05	1220	4777	43.914	19.075		859	11	2	122.655	58.89	20	3302	0.195	0.195		859	11	84	68.683	98.237	1660	2709	58.321	19.514		859	10	46	126.36	19.37	900	4501	5.424	1.338		859	11	84	77.805	81.9	1660	4488	50.261	1.485
860	11	65	12.61	102.18	1240	4496	44.098	19.24		860	11	3	123.825	59.085	40	3933	1.381	0.994		860	11	85	68.683	98.237	1680	2821	58.321	19.514		860	10	47	125.71	18.85	920	3479	6.256	1.28		860	11	85	77.805	81.9	1680	4673	50.261	1.485
861	11	66	12.35	101.4	1260	4585	44.92	18.593		861	11	4	124.02	59.085	60	3964	1.576	1.186		861	11	86	68.683	98.237	1700	2968	58.321	19.514		861	10	48	125.45	18.07	940	3574	7.078	1.967		861	11	86	77.805	81.12	1700	4672	51.041	1.93
862	11	67	12.61	101.53	1280	4385	45.211	18.626		862	11	5	123.825	59.28	80	2999	1.852	1.05		862	11	87	68.683	98.237	1720	2894	58.321	19.514		862	10	49	125.58	17.94	960	3279	7.262	2.116		862	11	87	77.805	81.12	1720	4710	51.041	1.93
863	11	68	12.87	101.53	1300	4361	45.471	18.541		863	11	6	123.825	59.28	100	3249	1.852	1.05		863	11	88	68.683	98.237	1740	3079	58.321	19.514		863	10	50	126.49	15.99	980	3260	9.414	4.234		863	11	88	78	81.315	1740	4601	51.317	1.655
864	11	69	12.87	101.53	1320	4547	45.471	18.541		864	11	7	123.825	59.28	120	3467	1.852	1.05		864	11	89	68.683	98.237	1760	2895	58.321	19.514		864	10	51	126.36	16.9	1000	2847	10.333	3.332		864	11	89	78	81.51	1760	4527	51.512	1.523
865	11	70	12.61	101.27	1340	4500	45.838	18.382		865	11	8	123.435	58.11	140	4438	3.085	0.975		865	11	90	68.857	98.41	1780	3418	58.566	19.294		865	10	52	126.36	16.25	1020	3528	10.983	3.947		865	11	90	78	81.51	1780	4601	51.512	1.523
866	11	71	12.35	101.14	1360	4777	46.129	18.35		866	11	9	123.435	58.11	160	2682	3.085	0.975		866	11	91	69.463	98.93	1800	2332	59.365	18.556		866	10	53	126.49	15.86	1040	3951	11.395	4.358		866	11	91	77.61	81.705	1800	4793	51.948	1.744
867	11	72	12.09	101.53	1380	4912	46.598	18.807		867	11	10	123.24	57.33	180	4634	3.889	1.608		867	12	1	19.76	60.883	0	4204	0	0		867	10	54	126.49	15.86	1060	3841	11.395	4.358		867	12	1	71.37	102.18	0	4569	0	0
868	11	73	13	101.4	1400	4616	47.517	18.376		868	11	11	123.435	57.525	200	2422	4.165	1.485		868	12	2	19.76	60.883	20	4024	0	0		868	10	55	126.23	15.99	1080	3781	11.685	4.162		868	12	2	71.37	102.18	20	4422	0	0
869	11	74	13.52	100.88	1420	4438	48.252	17.721		869	11	12	123.435	57.525	220	4330	4.165	1.485		869	12	3	19.76	60.883	40	4024	0	0		869	10	56	126.23	15.99	1100	4034	11.685	4.162		869	12	3	71.37	102.18	40	4386	0	0
870	11	75	13.39	101.79	1440	4920	49.172	18.628		870	11	13	123.63	57.915	240	2991	4.601	1.249		870	12	4	19.847	60.623	60	4368	0.274	0.274		870	10	57	126.23	15.99	1120	3675	11.685	4.162		870	12	4	70.785	102.18	60	4435	0.585	0.585
871	11	76	11.96	102.31	1460	4910	50.693	19.582		871	11	14	123.825	58.305	260	4263	5.037	1.137		871	12	5	19.587	60.883	80	4288	0.642	0.173		871	10	58	126.23	15.99	1140	4286	11.685	4.162		871	12	5	70.785	102.18	80	4729	0.585	0.585
872	11	77	13	100.75	1480	4728	52.568	17.761		872	11	15	124.02	58.5	280	4215	5.313	1.233		872	12	6	19.587	60.883	100	4432	0.642	0.173		872	10	59	126.23	15.86	1160	4071	11.815	4.288		872	12	6	70.395	102.18	100	4613	0.975	0.975
873	11	78	13.52	101.53	1500	4923	53.505	18.342		873	11	16	124.41	58.695	300	4089	5.749	1.572		873	12	7	19.587	60.883	120	4251	0.642	0.173		873	10	60	126.36	15.86	1180	3992	11.945	4.321		873	12	7	70.395	102.18	120	4501	0.975	0.975
874	11	79	12.61	101.79	1520	4798	54.452	18.872		874	11	17	124.605	58.89	320	4124	6.025	1.755		874	12	8	20.02	60.883	140	4369	1.075	0.26		874	10	61	126.49	15.86	1200	3626	12.075	4.358		874	12	8	70.395	102.18	140	4390	0.975	0.975
875	11	80	11.57	100.75	1540	4676	55.923	18.282		875	11	18	124.8	59.085	340	3886	6.3	1.96		875	12	9	18.46	61.057	160	4454	2.645	1.312		875	10	62	126.36	15.86	1220	3884	12.205	4.321		875	12	9	70.395	102.18	160	4464	0.975	0.975
876	11	81	12.87	100.75	1560	4811	57.223	17.804		876	11	19	124.8	59.085	360	4175	6.3	1.96		876	12	10	16.033	58.63	180	4355	6.077	4.355		876	10	63	126.36	14.95	1240	3996	13.115	5.203		876	12	10	70.395	102.18	180	4317	0.975	0.975
877	11	82	12.87	101.4	1580	4668	57.873	18.418		877	11	20	124.41	59.28	380	3951	6.736	1.608		877	12	11	13.78	64.263	200	4384	12.144	6.869		877	10	64	126.1	14.56	1260	4195	13.584	5.535		877	12	11	70.59	102.18	200	4462	1.17	0.78
878	11	83	12.35	101.4	1600	4772	58.393	18.593		878	11	21	130.65	59.865	400	3041	13.004	7.861		878	12	12	13.087	63.483	220	4642	13.187	7.162		878	10	65	126.36	5.85	1280	4963	22.298	14.218		878	12	12	70.59	102.18	220	4536	1.17	0.78
879	11	84	13.26	100.75	1620	4787	59.511	17.677		879	11	22	130.845	59.67	420	2979	13.28	8.033		879	12	13	12.567	62.877	240	4171	13.986	7.464		879	10	66	126.62	5.07	1300	4748	23.12	15.018		879	12	13	70.59	102.18	240	4683	1.17	0.78
880	11	85	12.09	101.53	1640	4762	60.917	18.807		880	11	23	130.845	59.67	440	2872	13.28	8.033		880	12	14	13.347	62.963	260	4529	14.771	6.742		880	10	67	126.23	5.2	1320	4785	23.531	14.856		880	12	14	70.59	102.18	260	4535	1.17	0.78
881	11	86	13.39	100.49	1660	4655	62.582	17.389		881	11	24	130.845	59.475	460	2984	13.475	8.016		881	12	15	13.693	62.183	280	4206	15.625	6.204		881	10	68	125.97	5.2	1340	4454	23.791	14.841		881	12	15	70.59	102.18	280	4832	1.17	0.78
882	11	87	13.13	101.14	1680	4730	63.282	18.088		882	11	25	130.845	59.475	480	3342	13.475	8.016		882	12	16	14.3	62.183	300	4435	16.231	5.613		882	10	69	125.97	5.2	1360	4780	23.791	14.841		882	12	16	70.395	102.18	300	4614	1.365	0.975
883	11	88	12.61	101.27	1700	4687	63.818	18.382		883	11	26	130.845	59.28	500	3776	13.67	8.005		883	12	17	14.3	62.183	320	4435	16.231	5.613		883	10	70	126.1	5.33	1380	4051	23.975	14.718		883	12	17	70.395	102.18	320	4464	1.365	0.975
884	11	89	12.48	101.14	1720	4675	64.002	18.304		884	11	27	131.04	59.475	520	3247	13.945	8.211		884	12	18	14.3	62.183	340	4291	16.231	5.613		884	10	71	125.71	5.46	1400	4345	24.386	14.569		884	12	18	70.395	102.18	340	4688	1.365	0.975
885	11	90	12.61	101.14	1740	4761	64.132	18.259		885	11	28	131.235	59.475	540	4556	14.14	8.405		885	12	19	14.56	61.49	360	4950	16.972	5.235		885	10	72	125.58	5.98	1420	4246	24.922	14.045		885	12	19	70.395	102.18	360	4688	1.365	0.975
886	11	91	12.22	101.27	1760	4890	64.543	18.518		886	11	29	131.235	59.475	560	4376	14.14	8.405		886	12	20	14.56	61.49	380	4950	16.972	5.235		886	10	73	125.58	5.98	1440	4568	24.922	14.045		886	12	20	70.395	102.18	380	4725	1.365	0.975
887	11	92	13.13	101.01	1780	4689	65.489	17.965		887	11	30	130.845	59.67	580	4021	14.576	8.033		887	12	21	14.3	62.183	400	4291	17.712	5.613		887	10	74	125.71	5.72	1460	4198	25.213	14.309		887	12	21	70.395	102.18	400	4614	1.365	0.975
888	11	93	13.13	101.01	1800	4540	65.489	17.965		888	11	31	130.845	59.67	600	3949	14.576	8.033		888	12	22	14.213	62.27	420	4163	17.835	5.717		888	10	75	125.84	5.46	1480	4479	25.503	14.575		888	12	22	70.005	102.765	420	4990	2.068	1.485
889	12	1	20.15	109.07	0	4918	0	0		889	11	32	130.845	59.67	620	3446	14.576	8.033		889	12	23	13.607	61.923	440	4041	18.534	6.241		889	10	76	125.84	5.07	1500	4336	25.893	14.964		889	12	23	70.2	102.57	440	4547	2.344	1.233
890	12	2	20.15	109.07	20	4955	0	0		890	11	33	130.845	59.67	640	3986	14.576	8.033		890	12	24	13.693	61.923	460	3844	18.62	6.155		890	10	77	125.32	5.33	1520	4749	26.475	14.691		890	12	24	70.2	102.57	460	4731	2.344	1.233
891	12	3	19.63	108.81	40	4608	0.581	0.581		891	11	34	130.65	59.475	660	4233	14.852	7.822		891	12	25	13.78	62.183	480	4199	18.894	6.12		891	10	78	125.84	5.33	1540	4228	26.995	14.704		891	12	25	70.2	102.57	480	4731	2.344	1.233
892	12	4	20.15	109.33	60	4763	1.317	0.26		892	11	35	130.65	59.085	680	4414	15.242	7.802		892	12	26	13.78	62.183	500	4127	18.894	6.12		892	10	79	126.1	4.94	1560	4338	27.464	15.107		892	12	26	70.59	102.375	500	4610	2.78	0.804
893	12	5	20.41	109.59	80	4649	1.684	0.581		893	11	36	130.65	59.085	700	4305	15.242	7.802		893	12	27	13.78	62.183	520	4018	18.894	6.12		893	10	80	126.23	4.81	1580	4430	27.647	15.246		893	12	27	70.59	102.375	520	4499	2.78	0.804
894	12	6	20.54	109.59	100	4738	1.814	0.65		894	11	37	130.65	59.085	720	4377	15.242	7.802		894	12	28	13.78	62.183	540	4307	18.894	6.12		894	10	81	126.36	5.33	1600	4392	28.183	14.737		894	12	28	70.59	102.375	540	4795	2.78	0.804
895	12	7	20.41	109.2	120	5210	2.226	0.291		895	11	38	130.65	59.085	740	4629	15.242	7.802		895	12	29	13.693	62.617	560	4276	19.336	6.309		895	10	82	126.23	5.33	1620	4621	28.313	14.727		895	12	29	70.59	102.375	560	4646	2.78	0.804
896	12	8	20.54	109.33	140	5224	2.409	0.469		896	11	39	130.65	59.085	760	4593	15.242	7.802		896	12	30	14.04	62.097	580	4303	19.961	5.847		896	10	83	124.8	5.2	1640	4931	29.749	14.825		896	12	30	70.59	102.375	580	4683	2.78	0.804
897	12	9	20.41	109.2	160	5283	2.593	0.291		897	11	40	131.235	59.28	780	4047	15.859	8.394		897	12	31	14.04	62.097	600	4230	19.961	5.847		897	10	84	125.71	5.07	1660	4310	30.669	14.959		897	12	32	64.74	91.845	600	3754	14.826	12.279
898	12	10	20.15	109.07	180	5290	2.884	0		898	11	41	131.43	59.28	800	3949	16.054	8.589		898	12	32	13.693	62.617	620	4710	20.586	6.309		898	10	85	126.23	5.07	1680	4463	31.189	14.986		898	12	33	64.74	91.845	620	4311	14.826	12.279
899	12	11	21.19	110.11	200	4682	4.355	1.471		899	11	42	131.43	59.475	820	4490	16.249	8.6		899	12	33	14.387	64.09	640	3442	22.215	6.257		899	10	86	125.84	5.59	1700	4694	31.839	14.445		899	12	34	64.74	91.845	640	4088	14.826	12.279
900	12	12	20.93	109.46	220	5070	5.055	0.872		900	11	43	131.04	58.89	840	4658	16.952	8.19		900	12	34	13.52	61.923	660	4266	24.548	6.326		900	10	87	126.1	4.68	1720	4840	32.785	15.367		900	12	35	64.74	91.845	660	4421	14.826	12.279
901	12	13	20.8	109.46	240	3954	5.185	0.758		901	11	44	131.04	58.89	860	4585	16.952	8.19		901	12	35	14.56	64.09	680	3353	26.952	6.109		901	10	88	125.71	5.33	1740	4522	33.543	14.699		901	12	36	64.74	91.845	680	4607	14.826	12.279
902	12	14	20.8	109.07	260	4099	5.575	0.65		902	11	45	131.04	58.89	880	4766	16.952	8.19		902	12	36	11.96	61.057	700	4668	30.947	7.802		902	10	89	125.84	4.29	1760	4658	34.591	15.743		902	12	37	64.74	91.845	700	4459	14.826	12.279
903	12	15	20.93	109.72	280	4249	6.238	1.015		903	11	46	131.04	58.89	900	4405	16.952	8.19		903	12	37	12.74	61.577	720	2672	31.884	7.054		903	10	90	126.23	4.42	1780	4785	35.002	15.635		903	12	38	65.715	94.965	720	4552	18.095	9.167
904	12	16	20.93	109.33	300	3988	6.628	0.822		904	11	47	131.04	58.89	920	4731	16.952	8.19		904	12	38	13.087	61.403	740	3558	32.272	6.694		904	10	92	125.97	5.46	1800	4780	36.074	14.581		904	12	39	65.52	94.965	740	4779	18.29	9.289
905	12	17	21.58	109.85	320	4137	7.46	1.629		905	11	48	131.04	58.89	940	4766	16.952	8.19		905	12	39	13.173	61.403	760	2149	32.358	6.607		905	11	1	96.98	79.69	0	2438	0	0		905	12	40	64.74	94.575	760	4454	19.162	10.089
906	12	18	20.8	109.2	340	3949	8.475	0.663		906	11	49	131.04	58.89	960	4441	16.952	8.19		906	12	40	12.74	60.623	780	2160	33.251	7.025		906	11	2	95.29	82.68	20	2462	3.435	3.435		906	12	41	64.74	94.575	780	4380	19.162	10.089
907	12	19	20.8	109.2	360	4061	8.475	0.663		907	11	50	131.04	58.89	980	4477	16.952	8.19		907	12	41	12.827	60.97	800	4620	33.608	6.934		907	11	3	90.74	81.77	40	3167	8.075	6.578		907	12	42	65.325	94.575	800	4645	19.747	9.715
908	12	20	25.74	109.85	380	3884	13.458	5.644		908	11	51	131.04	58.89	1000	4622	16.952	8.19		908	12	42	12.653	60.623	820	4541	33.996	7.111		908	11	4	97.76	79.43	60	3141	15.474	0.822		908	12	43	65.325	94.575	820	4645	19.747	9.715
909	12	21	19.76	109.2	400	4456	19.473	0.411		909	11	52	131.04	58.89	1020	5057	16.952	8.19		909	12	43	12.48	60.103	840	4965	34.544	7.322		909	11	5	91.91	85.28	80	4934	23.748	7.547		909	12	44	65.325	94.77	840	4825	19.942	9.563
910	12	22	20.67	109.2	420	3669	20.383	0.536		910	11	53	131.04	58.89	1040	5346	16.952	8.19		910	12	44	12.48	60.103	860	4496	34.544	7.322		910	11	6	93.99	76.96	100	2862	32.324	4.049		910	12	45	65.325	95.16	860	4787	20.332	9.264
911	12	23	20.67	109.2	440	3779	20.383	0.536		911	11	54	131.04	58.89	1060	4983	16.952	8.19		911	12	45	12.74	61.317	880	4226	35.785	7.033		911	11	7	94.38	78.78	120	3238	34.185	2.755		911	12	46	65.325	95.16	880	4567	20.332	9.264
912	12	24	20.67	109.2	460	3481	20.383	0.536		912	11	55	131.04	58.305	1080	4048	17.537	8.211		912	12	46	14.213	63.917	900	5110	38.773	6.322		912	11	8	92.3	82.16	140	4279	38.154	5.292		912	12	47	65.325	95.16	900	4567	20.332	9.264
913	12	25	20.67	109.2	480	3705	20.383	0.536		913	11	56	131.04	58.305	1100	3504	17.537	8.211		913	12	47	14.3	63.917	920	4147	38.86	6.246		913	11	9	91.39	80.47	160	4513	40.073	5.644		913	12	48	65.325	95.16	920	4567	20.332	9.264
914	12	26	20.93	109.46	500	3539	20.751	0.872		914	11	57	131.04	58.305	1120	4554	17.537	8.211		914	12	48	13.693	63.137	940	3517	39.848	6.472		914	11	10	91.39	80.47	180	4404	40.073	5.644		914	12	49	65.325	95.16	940	4826	20.332	9.264
915	12	27	21.32	109.59	520	3658	21.162	1.28		915	11	58	131.04	58.305	1140	3432	17.537	8.211		915	12	49	13.693	63.137	960	4783	39.848	6.472		915	11	11	91.39	80.47	200	4403	40.073	5.644		915	12	50	65.325	95.16	960	4826	20.332	9.264
916	12	28	20.93	109.46	540	3613	21.573	0.872		916	11	59	131.235	58.11	1160	5127	17.813	8.421		916	12	50	13.693	63.05	980	4457	39.934	6.442		916	11	12	93.99	80.73	220	4604	42.686	3.166		916	12	51	65.325	95.16	980	4676	20.332	9.264
917	12	29	20.8	109.33	560	3388	21.757	0.7		917	11	60	131.04	57.915	1180	3717	18.088	8.248		917	12	51	13.693	63.05	1000	4855	39.934	6.442		917	11	13	93.99	79.56	240	5196	43.856	2.993		917	12	52	65.325	95.16	1000	4862	20.332	9.264
918	12	30	23.01	109.2	580	2728	23.971	2.863		918	11	61	131.04	57.915	1200	4259	18.088	8.248		918	12	52	13.433	62.877	1020	3941	40.247	6.633		918	11	14	93.86	79.17	260	4475	44.267	3.163		918	12	53	65.325	95.16	1020	4566	20.332	9.264
919	12	31	22.36	109.72	600	3295	24.803	2.304		919	11	62	130.845	58.11	1220	4676	18.364	8.033		919	12	53	13.693	62.79	1040	3410	40.521	6.359		919	11	15	94.64	75.53	280	4312	47.99	4.773		919	12	55	65.325	95.355	1040	4678	20.527	9.117
920	12	32	21.97	109.46	620	2570	25.272	1.861		920	11	63	130.845	58.11	1240	4315	18.364	8.033		920	12	54	13.78	62.79	1060	3986	40.608	6.277		920	11	16	94.77	77.09	300	5226	49.555	3.412		920	12	56	65.325	95.355	1060	4900	20.527	9.117
921	12	33	22.23	109.98	640	3935	25.853	2.27		921	11	64	130.845	58.11	1260	3776	18.364	8.033		921	12	55	13.78	62.79	1080	3190	40.608	6.277		921	11	17	94.9	76.05	320	3891	50.603	4.192		921	12	57	65.325	95.355	1080	4935	20.527	9.117
922	12	34	22.23	110.24	660	4983	26.113	2.386		922	11	65	130.65	58.305	1280	4877	18.64	7.822		922	12	56	14.04	62.53	1100	3184	40.975	5.952		922	11	18	94.77	75.27	340	4711	51.394	4.942		922	12	58	65.325	98.475	1100	4451	23.647	7.09
923	12	35	22.49	109.2	680	3144	27.185	2.344		923	11	66	130.65	58.11	1300	4089	18.835	7.839		923	12	57	14.04	62.53	1120	3003	40.975	5.952		923	11	19	94.77	75.66	360	4151	51.784	4.596		923	12	59	65.325	98.475	1120	4413	23.647	7.09
924	12	36	20.67	109.46	700	3918	29.024	0.65		924	11	67	130.65	58.11	1320	4018	18.835	7.839		924	12	58	14.213	62.53	1140	3158	41.149	5.786		924	11	20	94.9	75.92	380	3443	52.075	4.306		924	12	60	65.325	98.475	1140	4303	23.647	7.09
925	12	37	21.45	109.46	720	2749	29.804	1.357		925	11	68	130.65	58.11	1340	4018	18.835	7.839		925	12	59	14.213	62.53	1160	2652	41.149	5.786		925	11	21	94.77	75.53	400	3746	52.486	4.711		925	12	61	65.325	98.475	1160	4267	23.647	7.09
926	12	38	21.19	109.46	740	4607	30.064	1.111		926	11	69	130.845	57.72	1360	4317	19.271	8.08		926	12	60	14.213	62.53	1180	2796	41.149	5.786		926	11	22	94.77	76.18	420	3043	53.136	4.148		926	12	64	65.13	98.085	1180	4412	24.083	7.464
927	12	39	21.32	109.46	760	4550	30.194	1.233		927	11	70	130.845	57.72	1380	3451	19.271	8.08		927	12	61	14.213	62.53	1200	2397	41.149	5.786		927	11	23	94.51	75.27	440	3912	54.082	5.063		927	12	65	65.325	97.305	1200	4788	24.887	7.766
928	12	40	21.45	109.46	780	3384	30.324	1.357		928	11	71	130.845	57.72	1400	3774	19.271	8.08		928	12	62	14.387	62.617	1220	2553	41.343	5.646		928	11	24	94.77	75.79	460	4080	54.664	4.483		928	12	66	65.325	95.745	1220	4567	26.447	8.829
929	12	41	20.8	109.07	800	2751	31.082	0.65		929	11	72	131.235	57.33	1420	4016	19.823	8.529		929	12	63	14.387	62.443	1240	2262	41.516	5.595		929	11	25	95.16	75.66	480	3403	55.075	4.422		929	12	67	65.91	95.55	1240	4792	27.063	8.589
930	12	42	21.19	109.33	820	2778	31.551	1.072		930	11	73	131.43	57.33	1440	3443	20.018	8.721		930	12	64	14.387	62.443	1260	2333	41.516	5.595		930	11	26	95.03	75.4	500	3905	55.365	4.712		930	12	68	65.52	95.16	1260	4222	27.615	9.138
931	12	43	21.19	109.46	840	2965	31.681	1.111		931	11	74	131.43	57.33	1460	3912	20.018	8.721		931	12	65	14.387	62.443	1280	2225	41.516	5.595		931	11	27	95.03	75.4	520	4053	55.365	4.712		931	12	69	65.715	96.135	1280	4775	28.609	8.278
932	12	44	20.93	109.07	860	2749	32.149	0.78		932	11	75	131.43	57.33	1480	3335	20.018	8.721		932	12	66	14.387	62.443	1300	2205	41.516	5.595		932	11	28	95.16	75.66	540	3588	55.656	4.422		932	12	70	65.715	96.135	1300	4737	28.609	8.278
933	12	45	20.54	108.81	880	2837	32.618	0.469		933	11	76	131.04	57.525	1500	3609	20.454	8.303		933	12	67	14.387	62.443	1320	2302	41.516	5.595		933	11	29	95.16	75.66	560	4256	55.656	4.422		933	12	71	68.445	97.5	1320	4536	31.661	5.519
934	12	46	21.06	109.46	900	3083	33.45	0.99		934	11	77	131.04	57.33	1520	3898	20.649	8.337		934	12	68	14.387	62.443	1340	2253	41.516	5.595		934	11	30	95.03	75.4	580	4091	55.947	4.712		934	12	72	68.445	97.5	1340	4463	31.661	5.519
935	12	47	25.87	109.59	920	3122	38.262	5.744		935	11	78	130.845	57.33	1540	4063	20.844	8.146		935	12	69	14.387	62.443	1360	2190	41.516	5.595		935	11	31	94.77	75.27	600	4044	56.237	4.942		935	12	73	66.3	98.865	1360	4665	34.204	6.058
936	12	48	25.87	109.59	940	3310	38.262	5.744		936	11	79	130.845	57.33	1560	4244	20.844	8.146		936	12	70	14.387	62.443	1380	2461	41.516	5.595		936	11	32	94.77	75.27	620	3747	56.237	4.942		936	12	74	65.52	97.89	1380	4524	35.453	7.254
937	12	49	26	109.59	960	3340	38.392	5.873		937	11	80	130.845	57.33	1580	4135	20.844	8.146		937	12	71	14.387	62.443	1400	2458	41.516	5.595		937	11	33	95.16	75.66	640	3477	56.789	4.422		937	12	75	66.105	99.06	1460	4552	36.761	6.12
938	12	50	26.39	109.59	980	3416	38.782	6.262		938	11	81	130.845	57.33	1600	4423	20.844	8.146		938	12	72	14.387	62.443	1420	3080	41.516	5.595		938	11	34	94.9	75.27	660	3998	57.258	4.885		938	12	77	76.83	102.375	1480	4425	47.986	5.463
939	12	51	27.3	109.59	1000	3158	39.692	7.169		939	11	82	130.845	57.33	1620	4279	20.844	8.146		939	12	73	14.387	62.443	1440	4955	41.516	5.595		939	11	35	94.51	74.88	680	4214	57.809	5.407		939	12	78	73.32	95.355	1500	4575	55.835	7.098
940	12	52	26.65	109.46	1020	3066	40.355	6.512		940	11	83	130.845	57.33	1640	4461	20.844	8.146		940	12	74	14.56	62.617	1460	2851	41.761	5.481		940	11	36	94.64	75.14	700	3982	58.1	5.116		940	12	79	73.905	95.355	1520	4597	56.42	7.281
941	12	53	26.65	109.46	1040	3327	40.355	6.512		941	11	84	130.845	57.33	1660	4387	20.844	8.146		941	12	75	14.82	62.963	1480	2253	42.194	5.36		941	11	37	95.16	75.53	720	3996	58.75	4.541		941	12	80	73.32	94.77	1540	4866	57.247	7.662
942	12	54	26.65	109.46	1060	3289	40.355	6.512		942	11	85	130.845	57.33	1680	2697	20.844	8.146		942	12	76	14.04	62.357	1500	2203	43.182	5.907		942	11	38	95.55	76.44	740	4182	59.74	3.551		942	12	81	73.515	95.16	1560	4578	57.683	7.34
943	12	55	20.67	108.81	1080	3360	46.37	0.581		943	11	86	130.845	57.33	1700	2449	20.844	8.146		943	12	77	14.213	62.877	1520	4132	43.731	5.894		943	11	39	95.42	75.53	760	3885	60.659	4.443		943	12	82	69.615	90.09	1580	4517	64.08	12.217
944	12	56	21.32	108.94	1100	3844	47.033	1.177		944	11	87	130.845	57.33	1720	3128	20.844	8.146		944	12	78	13.953	62.877	1540	3387	43.991	6.139		944	11	40	95.16	74.88	780	4516	61.359	5.143		944	12	83	67.275	87.165	1600	4670	67.825	15.563
945	12	57	20.93	109.2	1120	3538	47.502	0.791		945	11	88	131.235	57.135	1740	2823	21.28	8.567		945	12	79	14.387	62.963	1560	4235	44.433	5.762		945	11	41	95.03	75.4	800	4091	61.895	4.712		945	12	84	68.055	86.97	1620	4638	68.629	15.567
946	12	58	20.93	109.2	1140	3575	47.502	0.791		946	11	89	131.235	57.135	1760	3289	21.28	8.567		946	12	80	14.127	62.877	1600	3789	44.707	5.976		946	11	42	95.16	75.4	820	4075	62.025	4.66		946	12	85	68.25	87.36	1640	4528	69.066	15.145
947	12	59	20.8	109.07	1160	3538	47.686	0.65		947	11	90	131.04	57.135	1780	2710	21.475	8.376		947	12	81	14.127	62.877	1620	3320	44.707	5.976		947	11	43	95.03	75.14	840	4016	62.316	4.95		947	12	86	67.86	86.385	1660	4512	70.116	16.18
948	12	60	20.67	108.94	1180	3775	47.869	0.536		948	11	93	131.04	57.135	1800	2746	21.475	8.376		948	12	82	14.647	62.877	1640	4368	45.227	5.488		948	11	44	95.03	75.14	860	3313	62.316	4.95		948	12	87	67.86	87.555	1680	4393	71.286	15.04
949	12	61	21.19	108.94	1200	3893	48.389	1.048		949	12	1	62.248	108.29	0	3922	0	0		949	12	83	14.56	63.05	1660	2955	45.42	5.633		949	11	45	95.03	75.14	880	3497	62.316	4.95		949	12	88	67.47	86.97	1700	4653	71.989	15.702
950	12	62	20.93	108.94	1220	3801	48.649	0.791		950	12	2	62.508	108.117	20	2927	0.312	0.312		950	12	84	14.82	62.357	1680	2618	46.161	5.155		950	11	46	95.03	75.14	900	3274	62.316	4.95		950	12	89	67.47	86.97	1720	4505	71.989	15.702
951	12	63	20.8	109.33	1240	3837	49.061	0.7		951	12	3	62.768	108.117	40	2484	0.572	0.548		951	12	85	14.733	62.877	1700	2947	46.688	5.407		951	11	47	95.03	75.14	920	3164	62.316	4.95		951	12	90	67.47	86.97	1740	4617	71.989	15.702
952	12	64	20.41	109.07	1260	3791	49.529	0.26		952	12	4	62.768	108.29	60	2713	0.746	0.52		952	12	86	14.993	63.483	1720	4353	47.348	5.43		952	11	48	94.9	75.14	940	3257	62.446	5.003		952	12	91	68.055	87.555	1760	4632	72.816	14.996
953	12	65	20.15	108.81	1280	4056	49.897	0.26		953	12	5	62.855	108.203	80	3247	0.868	0.613		953	12	87	14.213	62.703	1740	4712	48.451	5.838		953	11	49	94.51	74.75	960	3942	62.998	5.523		953	12	92	67.86	87.36	1780	4323	73.092	15.23
954	12	66	19.76	109.33	1300	4308	50.547	0.469		954	12	6	62.942	108.117	100	2644	0.991	0.715		954	12	88	13.693	62.963	1760	4529	49.033	6.413		954	11	50	94.51	74.75	980	3980	62.998	5.523		954	12	93	67.86	87.36	1800	4471	73.092	15.23
955	12	67	19.63	109.2	1320	4128	50.731	0.536		955	12	7	62.942	108.117	120	3126	0.991	0.715		955	12	89	14.56	62.703	1780	3141	49.937	5.509		955	11	51	94.64	74.88	1000	3872	63.181	5.349		955	13	1	45.63	72.54	0	4059	0	0
956	12	68	19.76	108.81	1340	3787	51.142	0.469		956	12	8	62.942	108.03	140	3024	1.078	0.74		956	12	92	13.953	62.357	1800	2482	50.636	5.991		956	11	52	94.64	74.88	1020	3982	63.181	5.349		956	13	2	45.63	72.54	20	3985	0	0
957	12	69	18.72	108.29	1360	4511	52.305	1.629		957	12	9	62.942	108.03	160	3209	1.078	0.74		957	13	1	10.313	75.183	0	5342	0	0		957	11	53	94.77	74.88	1040	3933	63.311	5.293		957	13	3	45.435	72.735	40	3985	0.276	0.276
958	12	70	17.94	108.68	1380	4935	53.177	2.244		958	12	10	63.288	107.943	180	2549	1.435	1.096		958	13	2	10.4	75.617	20	4915	0.442	0.442		958	11	54	94.77	74.88	1060	3710	63.311	5.293		958	13	4	45.435	72.735	60	4169	0.276	0.276
959	12	71	18.46	108.55	1400	4925	53.713	1.768		959	12	11	63.462	107.943	200	2572	1.608	1.262		959	13	3	10.4	75.617	40	4839	0.442	0.442		959	11	55	95.16	75.27	1080	3107	63.863	4.78		959	13	5	45.435	72.735	80	3948	0.276	0.276
960	12	72	18.46	108.55	1420	4738	53.713	1.768		960	12	12	63.462	107.943	220	3139	1.608	1.262		960	13	4	10.4	75.617	60	4803	0.442	0.442		960	11	56	95.16	75.27	1100	3033	63.863	4.78		960	13	6	45.24	73.125	100	4369	0.712	0.703
961	12	73	19.24	108.55	1440	4402	54.493	1.048		961	12	13	63.462	107.943	240	3175	1.608	1.262		961	13	5	10.4	75.617	80	4691	0.442	0.442		961	11	57	95.16	75.27	1120	3107	63.863	4.78		961	13	7	45.24	73.125	120	4479	0.712	0.703
962	12	74	19.11	108.55	1460	4211	54.623	1.163		962	12	14	63.462	107.943	260	3249	1.608	1.262		962	13	6	10.4	76.05	100	4765	0.875	0.871		962	11	58	95.16	75.01	1140	3811	64.123	5.021		962	13	8	45.24	73.125	140	4479	0.712	0.703
963	12	75	18.98	108.55	1480	4373	54.753	1.28		963	12	15	63.462	107.943	280	3360	1.608	1.262		963	13	7	10.4	76.05	120	4654	0.875	0.871		963	11	59	95.16	75.01	1160	3700	64.123	5.021		963	13	9	45.24	73.125	160	4332	0.712	0.703
964	12	76	18.72	108.68	1500	4850	55.043	1.482		964	12	16	63.462	107.943	300	3249	1.608	1.262		964	13	8	10.4	76.05	140	4915	0.875	0.871		964	11	60	94.9	74.75	1180	3855	64.491	5.36		964	13	10	45.24	73.125	180	4443	0.712	0.703
965	12	77	18.72	109.2	1520	5031	55.563	1.436		965	12	17	63.462	107.943	320	3619	1.608	1.262		965	13	9	10.4	76.05	160	4765	0.875	0.871		965	11	61	94.9	74.75	1200	3632	64.491	5.36		965	13	11	45.24	73.125	200	4627	0.712	0.703
966	12	78	18.33	108.94	1540	5187	56.032	1.825		966	12	18	63.462	107.943	340	3693	1.608	1.262		966	13	10	10.4	76.05	180	4616	0.875	0.871		966	11	62	94.9	74.75	1220	3965	64.491	5.36		966	13	12	45.24	73.125	220	4148	0.712	0.703
967	12	79	18.2	108.42	1560	5172	56.568	2.055		967	12	19	63.462	107.857	360	3767	1.695	1.288		967	13	11	10.4	76.05	200	5324	0.875	0.871		967	11	63	94.9	74.75	1240	4225	64.491	5.36		967	13	13	45.435	73.515	240	4091	1.148	0.994
968	12	80	18.2	108.42	1580	4912	56.568	2.055		968	12	20	63.462	107.857	380	3544	1.695	1.288		968	13	12	10.4	76.05	220	5175	0.875	0.871		968	11	64	94.64	74.36	1260	3946	64.959	5.821		968	13	14	45.435	73.515	260	4129	1.148	0.994
969	12	81	18.46	108.16	1600	4696	56.936	1.919		969	12	21	63.462	107.857	400	3988	1.695	1.288		969	13	13	10.487	76.05	240	5323	0.962	0.884		969	11	65	94.64	74.36	1280	4205	64.959	5.821		969	13	15	45.435	73.515	280	3981	1.148	0.994
970	12	82	19.76	108.42	1620	3935	58.262	0.758		970	12	22	63.462	107.857	420	4174	1.695	1.288		970	13	14	10.487	76.05	260	4915	0.962	0.884		970	11	66	94.77	74.75	1300	3747	65.37	5.412		970	13	16	45.435	73.515	300	4166	1.148	0.994
971	12	83	15.21	107.77	1640	4484	62.858	5.108		971	12	23	63.462	107.857	440	3841	1.695	1.288		971	13	15	10.487	76.05	280	4839	0.962	0.884		971	11	67	94.77	74.75	1320	3859	65.37	5.412		971	13	17	45.435	73.515	320	4165	1.148	0.994
972	12	84	12.09	107.77	1660	4950	65.978	8.164		972	12	24	63.462	107.857	460	4247	1.695	1.288		972	13	16	10.487	76.05	300	4989	0.962	0.884		972	11	68	94.64	74.49	1340	3835	65.661	5.702		972	13	18	45.435	73.515	340	4202	1.148	0.994
973	12	85	16.25	106.21	1680	4688	70.421	4.836		973	12	25	56.962	115.917	480	5058	12.049	9.28		973	13	17	10.747	76.137	320	4916	1.236	1.047		973	11	69	94.51	74.1	1360	4616	66.072	6.111		973	13	19	45.435	73.515	360	4129	1.148	0.994
974	12	86	15.86	104.91	1700	4496	71.778	5.976		974	12	26	68.228	117.303	500	4676	23.401	10.817		974	13	18	10.833	76.05	340	4611	1.359	1.011		974	11	70	94.77	73.58	1380	5120	66.654	6.497		974	13	20	45.435	73.515	380	4240	1.148	0.994
975	12	87	14.56	103.48	1720	4779	73.711	7.905		975	12	27	69.008	116.61	520	5053	24.445	10.72		975	13	19	10.747	76.05	360	4550	1.445	0.969		975	11	71	95.03	74.36	1400	3867	67.476	5.676		975	13	21	45.435	73.515	400	4203	1.148	0.994
976	12	88	15.21	104	1740	4671	74.543	7.079		976	12	28	68.835	116.09	540	4714	24.993	10.209		976	13	20	9.793	76.31	380	4590	2.433	1.241		976	11	72	95.16	74.88	1420	2995	68.012	5.143		976	13	22	45.435	73.515	420	4240	1.148	0.994
977	12	89	15.21	103.87	1760	4558	74.673	7.172		977	12	29	68.835	116.09	560	4787	24.993	10.209		977	13	21	10.487	76.05	400	4654	3.174	0.884		977	11	73	95.16	75.01	1440	2736	68.142	5.021		977	13	23	45.435	73.515	440	4313	1.148	0.994
978	12	90	15.6	104	1780	4719	75.084	6.812		978	12	30	68.835	116.09	580	5009	24.993	10.209		978	13	22	10.833	76.57	420	4244	3.799	1.481		978	11	74	95.42	75.14	1460	5034	68.433	4.81		978	13	24	45.435	73.515	460	4165	1.148	0.994
979	12	92	15.21	103.74	1800	4711	75.553	7.267		979	12	31	68.835	116.09	600	5047	24.993	10.209		979	13	23	11.093	75.963	440	4360	4.459	1.103		979	11	75	95.29	74.88	1480	3753	68.723	5.098		979	13	25	45.435	73.515	480	4091	1.148	0.994
1	1	1	14.43	8.19	0	3588	0	0		980	12	32	68.835	116.09	620	5047	24.993	10.209		980	13	24	10.92	76.05	460	4471	4.653	1.058		980	11	76	95.16	74.75	1520	3217	68.907	5.265		980	13	26	46.02	73.515	500	3865	1.733	1.05
2	1	2	14.82	7.8	20	3340	0.552	0.552		981	12	33	68.835	116.09	640	5085	24.993	10.209		981	13	25	10.66	76.483	480	4558	5.158	1.345		981	11	77	94.9	73.97	1540	4590	69.729	6.086		981	13	27	46.02	73.515	520	3827	1.733	1.05
3	1	3	14.82	7.8	40	3485	0.552	0.552		982	12	34	68.835	116.09	660	5047	24.993	10.209		982	13	26	10.66	76.483	500	4297	5.158	1.345		982	11	78	95.16	74.88	1560	4256	70.676	5.143		982	13	28	46.8	72.93	540	4055	2.708	1.233
4	1	4	15.015	8.385	60	3307	1.168	0.617		983	12	35	68.835	116.09	680	5270	24.993	10.209		983	13	27	10.747	76.31	520	4694	5.352	1.207		983	11	79	95.16	73.32	1580	4812	72.236	6.625		983	13	29	46.605	72.93	560	4339	2.903	1.05
5	1	5	14.625	7.995	80	3037	1.72	0.276		984	12	36	68.835	115.917	700	5264	25.166	10.077		984	13	28	10.487	76.743	540	4241	5.857	1.57		984	11	80	95.55	74.88	1600	4556	73.844	5.018		984	13	30	46.02	73.32	580	3791	3.606	0.872
6	1	6	14.625	7.995	100	3109	1.72	0.276		985	12	37	68.835	115.917	720	5191	25.166	10.077		985	13	29	11.18	77.003	560	3876	6.598	2.016		985	11	81	94.64	73.84	1620	4539	75.226	6.301		985	13	31	46.02	73.905	600	4271	4.191	1.42
7	1	7	11.7	7.41	120	4377	4.703	2.839		986	12	38	68.835	115.917	740	5413	25.166	10.077		986	13	30	11.353	77.177	580	3970	6.843	2.248		986	11	82	94.12	73.58	1640	4692	75.807	6.746		986	13	32	45.63	73.71	620	3985	4.627	1.17
8	1	8	13.65	5.265	140	4139	7.602	3.027		987	12	39	68.835	115.917	760	5228	25.166	10.077		987	13	31	16.207	79.517	600	3289	12.231	7.315		987	11	83	94.64	74.49	1660	3687	76.855	5.702		987	13	33	45.63	73.71	640	3799	4.627	1.17
9	1	9	13.845	5.07	160	4119	7.877	3.174		988	12	40	68.835	115.917	780	5301	25.166	10.077		988	13	32	15.86	79.257	620	3643	12.664	6.882		988	11	84	94.51	74.49	1680	3837	76.985	5.757		988	13	34	45.63	73.71	660	3799	4.627	1.17
10	1	10	13.455	5.07	180	4585	8.267	3.269		989	12	41	68.835	115.917	800	5412	25.166	10.077		989	13	33	12.653	79.17	640	2739	15.872	4.623		989	11	85	95.03	74.23	1700	4052	77.566	5.798		989	13	35	45.63	73.71	680	3947	4.627	1.17
11	1	11	13.26	5.265	200	4671	8.543	3.15		990	12	42	68.835	115.917	820	5634	25.166	10.077		990	13	34	13.867	83.763	660	4466	20.623	9.287		990	11	86	94.77	74.23	1720	4258	77.826	5.89		990	13	36	45.63	73.515	700	3941	4.822	0.975
12	1	12	13.26	5.265	220	4671	8.543	3.15		991	12	43	68.835	115.917	840	5451	25.166	10.077		991	13	35	14.3	82.55	680	4358	21.911	8.376		991	11	87	94.9	73.84	1740	4664	78.238	6.209		991	13	37	45.435	73.515	720	4350	5.017	0.994
13	1	13	13.26	5.655	240	4268	8.933	2.792		992	12	44	68.835	115.917	860	5227	25.166	10.077		992	13	36	14.3	84.283	700	2280	23.645	9.935		992	11	88	94.64	73.97	1760	4242	78.528	6.18		992	13	38	45.435	73.515	740	4350	5.017	0.994
14	1	14	14.04	5.655	260	3904	9.713	2.565		993	12	45	68.835	115.917	880	5708	25.166	10.077		993	13	37	14.3	83.157	720	5291	24.771	8.914		993	11	89	94.77	73.84	1780	4712	78.712	6.254		993	13	39	45.435	73.515	760	4129	5.017	0.994
15	1	15	14.04	5.655	280	3904	9.713	2.565		994	12	46	68.835	115.917	900	5487	25.166	10.077		994	13	38	15.513	83.763	740	5129	26.128	10.033		994	11	91	94.64	73.97	1800	4390	78.896	6.18		994	13	40	45.435	73.515	780	4461	5.017	0.994
16	1	16	14.04	6.24	300	4130	10.298	1.989		995	12	47	68.835	115.917	920	5673	25.166	10.077		995	13	39	22.36	86.623	760	3848	33.548	16.613		995	12	1	70.07	93.34	0	4330	0	0		995	13	41	45.63	73.515	800	3941	5.212	0.975
17	1	17	14.04	6.24	320	4095	10.298	1.989		996	12	48	68.835	115.83	940	5451	25.253	10.012		996	13	40	22.447	87.143	780	4247	34.075	17.037		996	12	2	70.07	93.34	20	4145	0	0		996	13	42	45.63	73.515	820	4165	5.212	0.975
18	1	18	14.04	6.24	340	4167	10.298	1.989		997	12	49	68.835	115.83	960	5487	25.253	10.012		997	13	41	14.56	84.803	800	4224	42.301	10.516		997	12	3	69.81	96.59	40	4371	3.26	3.26		997	13	43	46.02	73.515	840	3791	5.602	1.05
19	1	19	14.04	6.24	360	4275	10.298	1.989		998	12	50	68.835	115.83	980	5673	25.253	10.012		998	13	42	14.993	84.457	820	4390	42.856	10.387		998	12	4	69.55	96.85	60	4056	3.628	3.548		998	13	44	43.68	71.565	860	3624	8.648	2.18
20	1	20	14.04	6.24	380	4347	10.298	1.989		999	12	51	68.835	115.83	1000	5634	25.253	10.012		999	13	43	15.427	84.023	840	4520	43.469	10.212		999	12	5	69.29	96.72	80	4105	3.919	3.469		999	13	45	43.68	71.565	880	3883	8.648	2.18
21	1	21	14.04	6.24	400	4130	10.298	1.989		1000	12	52	68.835	115.83	1020	5968	25.253	10.012		1000	13	44	15.427	84.023	860	4260	43.469	10.212		1000	12	6	68.9	96.46	100	4084	4.387	3.332		1000	13	46	43.29	71.565	900	3598	9.038	2.535
22	1	22	14.04	6.24	420	4493	10.298	1.989		1001	12	53	69.182	115.657	1040	5659	25.64	10.116		1001	13	45	15.427	84.717	880	4336	44.162	10.818		1001	12	7	69.03	96.46	120	4205	4.517	3.289		1001	13	47	43.29	71.565	920	3303	9.038	2.535
23	1	23	14.04	6.24	440	4601	10.298	1.989		1002	12	54	69.182	114.53	1060	5147	26.767	9.328		1002	13	46	15.253	84.023	900	4150	44.877	10.127		1002	12	8	69.16	96.59	140	4075	4.701	3.375		1002	13	48	43.29	71.565	940	3599	9.038	2.535
24	1	24	14.04	6.24	460	4637	10.298	1.989		1003	12	55	69.702	114.183	1080	4674	27.392	9.502		1003	13	47	22.793	84.63	920	4031	52.442	15.652		1003	12	9	68.9	96.2	160	4385	5.17	3.09		1003	13	49	45.24	70.785	960	4406	11.138	1.798
25	1	25	14.04	6.24	480	4637	10.298	1.989		1004	12	56	69.702	114.183	1100	4821	27.392	9.502		1004	13	48	15.86	84.977	940	5536	59.384	11.255		1004	12	10	77.74	89.57	180	4467	16.22	8.546		1004	13	50	44.85	70.59	980	3229	11.574	2.1
26	1	26	14.04	6.24	500	4528	10.298	1.989		1005	12	57	69.615	114.183	1120	4850	27.479	9.434		1005	13	49	16.293	86.883	960	4096	61.339	13.14		1005	12	11	77.48	89.44	200	4533	16.511	8.374		1005	13	51	44.85	70.59	1000	3230	11.574	2.1
27	1	27	14.04	6.24	520	4130	10.298	1.989		1006	12	58	69.528	114.183	1140	4655	27.565	9.366		1006	13	50	18.46	83.677	980	5181	65.209	11.769		1006	12	12	77.48	89.44	220	4643	16.511	8.374		1006	13	52	43.095	72.345	1020	3687	14.056	2.542
28	1	28	13.845	4.29	540	4298	12.258	3.944		1007	12	59	69.528	114.183	1160	4728	27.565	9.366		1007	13	51	18.2	83.157	1000	4875	65.79	11.215		1007	12	13	77.48	89.31	240	4492	16.641	8.435		1007	13	53	43.68	70.98	1040	4513	15.541	2.497
29	1	29	13.845	3.705	560	4443	12.843	4.523		1008	12	60	69.268	114.443	1180	5057	27.933	9.335		1008	13	52	17.593	83.157	1020	5171	66.397	10.797		1008	12	14	77.48	89.05	260	4824	16.901	8.562		1008	13	54	43.68	71.175	1060	4889	15.736	2.38
30	1	30	14.43	4.095	580	4311	13.546	4.095		1009	12	61	69.182	114.53	1200	5221	28.056	9.328		1009	13	53	17.593	85.843	1040	4388	69.084	12.909		1009	12	15	77.61	89.7	280	4755	17.564	8.373		1009	13	55	43.68	70.98	1080	4439	15.931	2.497
31	1	31	13.845	4.485	600	4375	14.249	3.751		1010	12	62	69.182	114.617	1220	5032	28.142	9.386		1010	13	54	17.853	82.203	1060	4562	72.733	10.302		1010	12	16	77.74	89.31	300	4796	17.975	8.664		1010	13	56	42.705	73.125	1100	4537	18.287	2.983
32	1	32	14.43	4.29	620	4167	14.866	3.9		1011	12	63	69.182	114.617	1240	5143	28.142	9.386		1011	13	55	16.467	82.897	1080	4259	74.283	9.867		1011	12	17	77.74	89.05	320	4796	18.235	8.788		1011	13	57	42.705	73.71	1120	4611	18.872	3.15
33	1	33	13.845	4.29	640	4479	15.451	3.944		1012	12	64	69.095	114.53	1260	5169	28.265	9.264		1012	13	56	20.28	81.163	1100	4444	78.472	11.623		1012	12	18	77.61	88.79	340	4793	18.525	8.806		1012	13	58	42.705	74.49	1140	4796	19.652	3.515
34	1	34	14.625	4.68	660	4334	16.323	3.515		1013	12	65	68.922	114.443	1280	4968	28.459	9.077		1013	13	57	21.147	80.557	1120	4382	79.53	12.093		1013	12	19	77.61	88.79	360	4866	18.525	8.806		1013	13	59	42.705	74.49	1160	4613	19.652	3.515
35	1	35	14.625	4.68	680	4658	16.323	3.515		1014	12	66	68.922	114.443	1300	5153	28.459	9.077		1014	13	58	17.593	79.257	1140	4691	83.314	8.342		1014	12	20	77.61	89.57	380	4422	19.305	8.43		1014	13	60	42.705	74.49	1180	4649	19.652	3.515
36	1	36	14.625	4.68	700	4585	16.323	3.515		1015	12	67	68.922	114.443	1320	5153	28.459	9.077		1015	13	59	16.293	77.61	1160	3872	85.412	6.454		1015	12	21	75.14	89.31	400	4746	21.789	6.477		1015	13	61	42.705	74.49	1200	4760	19.652	3.515
37	1	37	14.625	4.68	720	4513	16.323	3.515		1016	12	68	68.922	114.27	1340	4973	28.632	8.961		1016	13	60	16.033	82.81	1180	4311	90.618	9.533		1016	12	22	73.19	94.77	420	3747	27.587	3.432		1016	13	62	42.705	74.49	1220	4796	19.652	3.515
38	1	38	14.625	4.68	740	4657	16.323	3.515		1017	12	69	68.922	114.27	1360	5121	28.632	8.961		1017	13	61	16.64	80.123	1200	5021	93.372	8.027		1017	12	23	72.93	94.77	440	3906	27.847	3.198		1017	13	63	45.24	82.68	1240	3668	28.226	10.147
39	1	39	14.625	4.68	760	4478	16.323	3.515		1018	12	70	68.922	114.27	1380	5083	28.632	8.961		1018	13	62	16.64	79.863	1220	5314	93.632	7.87		1018	12	24	70.33	92.56	460	3473	31.259	0.822		1018	13	64	46.215	85.41	1260	4511	31.125	12.883
40	1	40	14.625	4.68	780	4116	16.323	3.515		1019	12	71	68.922	114.27	1400	5083	28.632	8.961		1019	13	63	19.76	81.163	1240	4080	97.012	11.18		1019	12	25	70.33	92.17	480	4391	31.649	1.199		1019	13	65	46.215	85.41	1280	4548	31.125	12.883
41	1	41	9.36	6.435	800	4661	21.872	5.365		1020	12	72	68.922	114.27	1420	5083	28.632	8.961		1020	13	64	20.627	82.377	1260	4401	98.503	12.574		1020	12	26	72.67	98.28	500	4249	38.192	5.582		1020	13	66	46.605	82.485	1300	3701	34.076	9.993
42	1	42	13.65	4.875	820	4386	26.437	3.406		1021	12	73	68.922	114.27	1440	5158	28.632	8.961		1021	13	65	19.673	82.55	1280	4547	99.472	11.911		1021	12	27	69.68	98.54	520	4559	41.193	5.215		1021	13	67	46.215	82.29	1320	3214	34.512	9.768
43	1	43	14.484	4.691	840	3985	27.292	3.5		1022	12	75	68.922	114.27	1480	5121	28.632	8.961		1022	13	66	19.673	82.463	1300	4659	99.559	11.858		1022	12	28	68.9	98.41	540	4565	41.984	5.203		1022	13	68	45.63	81.705	1340	4133	35.339	9.165
44	1	44	14.484	4.431	860	3699	27.552	3.76		1023	12	76	68.922	114.27	1500	5158	28.632	8.961		1023	13	67	19.847	80.903	1320	4906	101.129	11.118		1023	12	29	70.98	100.23	560	4902	44.748	6.95		1023	13	69	42.9	80.535	1360	4476	38.309	8.448
45	1	45	14.484	4.431	880	3880	27.552	3.76		1024	12	77	68.922	114.27	1520	5083	28.632	8.961		1024	13	68	16.467	87.23	1340	4445	108.302	13.527		1024	12	30	67.47	99.97	580	4617	48.267	7.122		1024	13	70	44.655	76.83	1380	4324	42.409	4.399
46	1	46	14.311	4.518	900	3936	27.745	3.674		1025	12	78	68.922	114.27	1540	5158	28.632	8.961		1025	13	70	18.807	81.597	1360	4916	114.402	10.643		1025	12	31	68.25	101.4	600	4778	49.896	8.263		1025	13	71	45.63	83.655	1400	4724	49.303	11.115
47	1	47	14.311	4.518	920	3828	27.745	3.674		1026	12	79	68.922	114.27	1560	5195	28.632	8.961		1026	13	71	22.187	83.59	1380	4917	118.326	14.548		1026	12	32	74.1	98.41	620	4931	56.466	6.477		1026	13	72	46.02	85.215	1420	4608	50.911	12.681
48	1	48	14.311	4.518	940	3828	27.745	3.674		1027	12	80	68.922	114.27	1580	5009	28.632	8.961		1027	13	72	23.053	85.237	1400	3173	120.186	16.229		1027	12	33	73.06	97.76	640	4927	57.693	5.336		1027	13	73	46.02	85.215	1440	4682	50.911	12.681
49	1	49	14.311	4.518	960	3972	27.745	3.674		1028	12	81	68.922	114.27	1600	5083	28.632	8.961		1028	13	73	21.06	86.277	1420	5058	122.435	15.445		1028	12	34	73.06	97.63	660	4633	57.823	5.229		1028	13	74	46.02	85.215	1460	4682	50.911	12.681
50	1	50	14.311	4.518	980	4044	27.745	3.674		1029	12	82	68.922	114.27	1620	5083	28.632	8.961		1029	13	74	16.64	81.51	1440	4127	128.935	8.947		1029	12	35	73.84	97.63	680	4945	58.603	5.711		1029	13	77	42.705	76.635	1480	4578	60.109	5.032
51	1	51	14.311	4.518	1000	4116	27.745	3.674		1030	12	83	68.922	114.27	1640	5083	28.632	8.961		1030	13	75	19.933	81.597	1460	4871	132.23	11.562		1030	12	36	70.2	94.9	700	4731	63.153	1.565		1030	13	78	42.705	76.635	1500	4653	60.109	5.032
52	1	52	14.311	4.518	1020	4187	27.745	3.674		1031	12	84	68.922	114.27	1660	4899	28.632	8.961		1031	13	76	20.367	82.55	1480	4271	133.277	12.463		1031	12	37	67.21	99.71	720	4902	68.816	6.983		1031	13	79	43.485	76.635	1520	4266	60.889	4.623
53	1	53	14.311	4.518	1040	3900	27.745	3.674		1032	12	85	68.922	114.27	1680	5195	28.632	8.961		1032	13	77	21.06	82.117	1500	4611	134.095	12.789		1032	12	38	67.86	99.32	740	4919	69.574	6.375		1032	13	80	43.485	76.635	1540	4560	60.889	4.623
54	1	54	14.311	4.518	1060	3936	27.745	3.674		1033	12	86	68.922	114.27	1700	5158	28.632	8.961		1033	13	78	21.06	81.943	1520	4873	134.268	12.696		1033	12	39	69.55	93.21	760	4650	75.914	0.536		1033	13	81	43.485	76.635	1560	4451	60.889	4.623
55	1	55	14.311	4.518	1080	4080	27.745	3.674		1034	12	87	68.922	114.27	1720	5306	28.632	8.961		1034	13	79	21.147	81.51	1540	4232	134.71	12.545		1034	12	40	68.77	93.99	780	4205	77.017	1.453		1034	13	82	43.485	76.635	1580	4561	60.889	4.623
56	1	56	14.268	5.384	1100	4116	28.613	2.811		1035	12	88	68.922	114.183	1740	5232	28.719	8.903		1035	13	80	21.32	80.99	1560	4360	135.258	12.444		1035	12	41	68.77	93.6	800	4835	77.407	1.326		1035	13	83	43.485	76.635	1600	4524	60.889	4.623
57	1	57	13.834	5.991	1120	4015	29.359	2.278		1036	12	89	68.922	114.183	1760	5269	28.719	8.903		1036	13	81	18.46	82.463	1580	4621	138.475	10.926		1036	12	42	70.2	94.51	820	4176	79.102	1.177		1036	13	84	43.485	76.635	1620	4376	60.889	4.623
58	1	58	13.791	5.861	1140	3949	29.496	2.415		1037	12	90	68.922	114.183	1780	5417	28.719	8.903		1037	13	82	21.667	82.897	1600	5022	141.711	13.726		1037	12	43	73.84	93.99	840	4720	82.779	3.826		1037	13	85	43.485	76.635	1640	4340	60.889	4.623
59	1	59	9.674	6.381	1160	4578	33.645	5.088		1038	12	92	68.922	114.183	1800	5454	28.719	8.903		1038	13	83	20.107	82.81	1620	4322	143.273	12.413		1038	12	44	65.39	98.41	860	4794	92.315	6.9		1038	13	86	42.9	76.635	1660	4773	61.474	4.922
60	1	60	13.011	7.074	1180	4820	37.053	1.805		1039	14	1	69.875	88.963	0	3262	0	0		1039	13	84	20.367	81.163	1640	3935	144.94	11.697		1039	12	45	67.47	99.06	880	4580	94.494	6.283		1039	13	87	42.9	76.635	1680	4736	61.474	4.922
61	1	61	10.714	4.518	1200	4527	40.49	5.224		1040	14	2	70.135	88.963	20	2658	0.26	0.26		1040	13	85	19.153	81.77	1660	3943	146.297	11.024		1040	12	46	68.38	97.37	900	4810	96.413	4.37		1040	13	88	42.9	76.635	1700	4662	61.474	4.922
62	1	62	10.151	4.214	1220	4489	41.13	5.841		1041	14	3	70.135	88.877	40	4060	0.347	0.274		1041	13	86	16.293	80.47	1680	4393	149.439	7.982		1041	12	47	69.03	97.37	920	5164	97.063	4.162		1041	13	89	42.9	76.635	1720	4513	61.474	4.922
63	1	63	12.968	8.114	1240	4140	45.94	1.464		1042	14	4	70.308	88.617	60	3246	0.659	0.555		1042	13	87	15.947	79.95	1700	4961	150.064	7.379		1042	12	48	69.03	97.89	940	4314	97.583	4.667		1042	13	90	42.9	76.635	1740	4476	61.474	4.922
64	1	64	13.357	4.907	1260	4735	49.171	3.453		1043	14	5	70.308	88.617	80	4281	0.659	0.555		1043	13	88	15.427	79.863	1720	4925	150.591	6.932		1043	12	49	68.64	98.54	960	4697	98.341	5.393		1043	13	91	42.9	76.635	1760	4662	61.474	4.922
65	1	65	14.181	6.034	1280	4710	50.566	2.17		1044	14	6	70.308	88.617	100	4095	0.659	0.555		1044	13	89	15.687	79.863	1740	4447	150.851	7.126		1044	12	50	67.73	98.02	980	5013	99.39	5.232		1044	13	92	43.29	76.635	1780	4525	61.864	4.716
66	1	66	13.401	5.947	1300	4911	51.351	2.467		1045	14	7	70.308	88.617	120	3688	0.659	0.555		1045	13	90	15.08	79.69	1760	5192	151.482	6.56		1045	12	51	67.86	98.93	1000	4952	100.309	6.011		1045	13	94	39	77.025	1800	4539	66.172	8.005
67	1	67	13.574	5.904	1320	4585	51.53	2.441		1046	14	8	70.308	88.617	140	4281	0.659	0.555		1046	13	91	12.133	77.523	1780	5201	155.139	2.964		1046	12	52	67.73	97.11	1020	4312	102.133	4.437		1046	14	1	101.205	15.6	0	4683	0	0
68	1	68	13.054	5.731	1340	4966	52.078	2.818		1047	14	9	70.308	88.617	160	4353	0.659	0.555		1047	13	93	11.18	77.003	1800	4360	156.225	2.016		1047	12	53	69.03	98.41	1040	4683	103.972	5.176		1047	14	2	101.01	15.795	20	4564	0.276	0.276
69	1	69	14.224	7.074	1360	4707	53.859	1.135		1048	14	10	70.308	88.617	180	4354	0.659	0.555		1048	14	1	17.853	68.423	1080	5046	0	0		1048	12	54	69.16	98.15	1060	4775	104.263	4.895		1048	14	3	100.815	16.77	40	4315	1.27	1.233
70	1	70	13.314	6.424	1380	4821	54.977	2.089		1049	14	11	70.308	88.617	200	4169	0.659	0.555		1049	14	2	17.767	69.03	1100	4706	0.613	0.613		1049	12	55	70.72	96.2	1080	4573	106.76	2.933		1049	14	4	100.815	16.77	60	4352	1.27	1.233
71	1	71	13.531	5.947	1400	5065	55.501	2.416		1050	14	12	70.308	88.617	220	4168	0.659	0.555		1050	14	3	17.767	69.03	1120	4631	0.613	0.613		1050	12	56	69.55	92.95	1100	4802	110.214	0.65		1050	14	5	100.815	16.77	80	4209	1.27	1.233
72	1	72	13.748	5.514	1420	4817	55.985	2.762		1051	14	13	70.395	88.53	240	4289	0.782	0.677		1051	14	4	17.767	69.03	1140	4631	0.613	0.613		1051	12	57	69.68	86.58	1120	4344	116.585	6.771		1051	14	6	100.815	16.77	100	4172	1.27	1.233
73	1	73	13.617	5.514	1440	5148	56.115	2.796		1052	14	14	70.395	88.53	260	4661	0.782	0.677		1052	14	5	17.767	69.03	1160	4818	0.613	0.613		1052	12	58	70.98	74.36	1140	5160	128.874	19.002		1052	14	7	100.815	16.77	120	4387	1.27	1.233
74	1	74	13.748	5.038	1460	4493	56.61	3.226		1053	14	15	70.655	88.357	280	4313	1.094	0.988		1053	14	6	17.767	69.03	1180	4594	0.613	0.613		1053	12	59	67.99	74.62	1160	4812	131.876	18.835		1053	14	8	100.425	17.355	140	4278	1.973	1.921
75	1	75	13.488	4.951	1480	4739	56.884	3.374		1054	14	16	70.742	88.357	300	3975	1.181	1.058		1054	14	7	17.767	69.03	1200	4519	0.613	0.613		1054	12	60	66.04	72.54	1180	4712	134.727	21.187		1054	14	9	100.815	16.965	160	4274	2.525	1.42
76	1	76	13.184	5.081	1500	5143	57.214	3.349		1055	14	17	70.742	88.357	320	4383	1.181	1.058		1055	14	8	17.767	69.03	1220	4706	0.613	0.613		1055	12	61	67.34	73.32	1200	4833	136.243	20.205		1055	14	10	100.815	16.965	180	4454	2.525	1.42
77	1	77	13.228	4.821	1520	4890	57.477	3.577		1056	14	18	70.742	88.443	340	4795	1.268	1.011		1056	14	9	17.94	69.637	1240	5112	1.244	1.216		1056	12	65	72.02	74.49	1220	4756	141.067	18.951		1056	14	11	100.62	17.55	200	4586	3.141	2.036
78	1	78	13.704	6.424	1540	4391	59.15	1.909		1057	14	19	70.742	88.617	360	4683	1.441	0.933		1057	14	10	15.513	68.77	1260	4309	3.821	2.366		1057	12	66	72.8	75.27	1240	4756	142.17	18.275		1057	14	12	100.425	13.065	220	5075	7.631	2.652
79	1	79	14.224	6.251	1560	5038	59.698	1.95		1058	14	20	70.742	88.703	380	4235	1.528	0.905		1058	14	11	11.613	70.763	1280	4423	8.2	6.664		1058	12	68	69.55	78.39	1260	4909	146.675	14.959		1058	14	13	100.815	16.185	240	4599	10.775	0.703
80	1	80	14.571	5.861	1580	4981	60.22	2.333		1059	14	21	70.742	88.703	400	4420	1.528	0.905		1059	14	12	11.873	70.417	1300	4503	8.634	6.303		1059	12	88	61.88	98.8	1280	4848	168.479	9.843		1059	14	14	100.815	16.185	260	4312	10.775	0.703
81	1	81	14.181	5.904	1600	4927	60.612	2.299		1060	14	22	70.742	88.53	420	4394	1.701	0.969		1060	14	13	11.873	70.33	1320	4647	8.72	6.277		1060	12	89	63.57	106.6	1300	4877	176.46	14.767		1060	14	15	99.84	17.745	280	4819	12.614	2.542
82	1	82	14.658	6.338	1620	4472	61.256	1.866		1061	14	23	70.742	88.53	440	4640	1.701	0.969		1061	14	14	12.913	69.463	1340	4512	10.074	5.048		1061	12	90	60.84	112.32	1320	4668	182.798	21.105		1061	14	16	100.815	16.38	300	4567	14.292	0.872
83	1	83	13.314	5.558	1640	5110	62.81	2.859		1062	14	24	70.742	88.53	460	4640	1.701	0.969		1062	14	15	13.52	69.117	1360	3804	10.773	4.388		1062	12	91	54.21	118.3	1340	4854	191.726	29.573		1062	14	17	101.595	16.38	320	4772	15.072	0.872
84	1	84	13.878	6.554	1660	4877	63.955	1.727		1063	14	25	70.742	88.53	480	4839	1.701	0.969		1063	14	16	13.52	69.117	1380	3991	10.773	4.388		1063	12	92	55.77	124.02	1360	4788	197.655	33.849		1063	14	18	101.01	16.38	340	4456	15.657	0.804
85	1	85	13.011	5.168	1680	5039	65.59	3.339		1064	14	26	70.482	88.53	500	4728	1.961	0.746		1064	14	17	13.52	69.117	1400	3954	10.773	4.388		1064	12	93	57.59	123.63	1380	4171	199.516	32.76		1064	14	19	101.4	16.38	360	4430	16.047	0.804
86	1	86	13.228	4.647	1700	4858	66.153	3.741		1065	14	27	70.395	88.53	520	4474	2.048	0.677		1065	14	18	13.52	69.117	1420	4028	10.773	4.388		1065	12	94	60.84	123.76	1400	4446	202.769	31.789		1065	14	20	100.035	15.795	380	4861	17.532	1.186
87	1	87	13.054	4.777	1720	4960	66.37	3.679		1066	14	28	70.568	88.79	540	4615	2.36	0.715		1066	14	19	13.52	69.117	1440	3954	10.773	4.388		1066	12	95	60.58	122.72	1420	4941	203.841	30.875		1066	14	21	103.935	14.43	400	4855	21.664	2.97
88	1	88	13.054	4.777	1740	5214	66.37	3.679		1067	14	29	70.568	88.79	560	4836	2.36	0.715		1067	14	20	13.52	69.117	1460	4103	10.773	4.388		1067	12	96	59.93	122.98	1440	4777	204.541	31.326		1067	14	22	100.23	15.6	420	4315	25.549	0.975
89	1	89	14.831	7.248	1760	3881	69.412	1.024		1068	14	30	70.742	88.963	580	4939	2.605	0.867		1068	14	21	13.52	69.117	1480	4177	10.773	4.388		1068	12	97	58.24	123.63	1460	4442	206.352	32.518		1068	14	23	100.035	16.38	440	4394	26.353	1.406
90	1	90	12.794	5.947	1780	4878	71.829	2.776		1069	14	31	70.742	88.963	600	4901	2.605	0.867		1069	14	22	13.52	69.117	1500	4512	10.773	4.388		1069	12	98	58.24	123.37	1480	4631	206.612	32.276		1069	14	24	101.01	11.505	460	4739	31.325	4.1
91	1	93	14.138	6.511	1800	4642	73.285	1.704		1070	14	32	71.088	88.963	620	4735	2.952	1.213		1070	14	23	13.607	68.857	1520	3992	11.047	4.269		1070	12	99	58.63	123.5	1500	4429	207.023	32.257		1070	14	25	101.205	17.55	480	4538	37.373	1.95
92	2	1	35.685	39.195	0	3798	0	0		1071	14	33	71.002	88.79	640	4754	3.146	1.14		1071	14	24	13.693	68.857	1540	3678	11.134	4.183		1071	12	100	58.63	123.5	1520	4577	207.023	32.257		1071	14	26	100.425	16.77	500	4422	38.476	1.406
93	2	2	35.23	39.455	20	3715	0.524	0.524		1072	14	34	70.915	88.617	660	5005	3.339	1.096		1072	14	25	13.693	68.857	1560	3603	11.134	4.183		1072	12	101	62.79	122.46	1540	4821	211.311	30.016		1072	14	27	100.23	16.77	520	4602	38.671	1.523
94	2	3	35.23	39.78	40	3565	0.849	0.741		1073	14	35	71.002	88.53	680	4792	3.462	1.207		1073	14	26	16.64	66.43	1580	3827	14.951	2.334		1073	12	102	60.19	122.2	1560	4356	213.924	30.504		1073	14	28	100.62	16.77	540	4403	39.061	1.308
95	2	4	33.93	39.91	60	3496	2.156	1.895		1074	14	36	71.002	88.53	700	4718	3.462	1.207		1074	14	27	17.68	69.29	1600	3340	17.994	0.884		1074	12	103	61.1	123.5	1580	4838	215.511	31.466		1074	14	29	100.815	16.77	560	4567	39.256	1.233
96	2	5	33.41	40.17	80	2764	2.737	2.475		1075	14	37	71.088	88.357	720	4950	3.656	1.357		1075	14	28	27.82	65.65	1620	3975	28.768	10.345		1075	12	104	61.88	121.94	1600	4787	217.255	29.75		1075	14	30	100.035	16.575	580	4389	40.06	1.523
97	2	6	33.41	40.235	100	2728	2.802	2.501		1076	14	38	71.088	88.357	740	4951	3.656	1.357		1076	14	29	21.233	70.417	1640	4144	36.898	3.924		1076	12	105	63.31	120.12	1620	4879	219.569	27.62		1076	14	31	101.79	16.38	600	5298	41.826	0.975
98	2	7	33.475	40.235	120	2897	2.867	2.442		1077	14	39	71.608	88.703	760	4900	4.281	1.753		1077	14	30	32.5	61.23	1660	5436	51.436	16.318		1077	12	106	63.18	121.94	1640	5232	221.394	29.418		1077	14	32	100.62	16.38	620	4586	42.996	0.975
99	2	8	33.735	40.17	140	3132	3.135	2.18		1078	14	40	71.435	88.53	780	4814	4.526	1.619		1078	14	31	32.673	60.97	1680	5249	51.748	16.589		1078	12	107	63.18	120.12	1660	5080	223.214	27.652		1078	14	33	101.595	16.185	640	5060	43.99	0.703
100	2	9	33.735	40.17	160	3238	3.135	2.18		1079	14	41	71.608	88.53	800	4868	4.699	1.787		1079	14	32	32.76	60.97	1700	5300	51.835	16.666		1079	12	108	63.31	121.29	1680	5209	224.391	28.756		1079	14	34	100.035	15.795	660	4573	45.598	1.186
101	2	10	33.995	40.04	180	3803	3.426	1.889		1080	14	42	71.695	88.357	820	4996	4.893	1.918		1080	14	33	31.72	62.01	1720	4713	53.305	15.278		1080	12	109	63.05	119.99	1700	5251	225.717	27.559		1080	14	35	101.01	15.795	680	4779	46.573	0.276
102	2	11	33.995	40.04	200	3910	3.426	1.889		1081	14	43	71.435	88.357	840	4782	5.153	1.674		1081	14	34	32.847	61.057	1740	4234	54.781	16.705		1081	12	110	62.27	119.99	1720	4951	226.497	27.768		1081	14	36	100.23	17.55	700	4604	48.494	2.18
103	2	12	33.995	40.04	220	3910	3.426	1.889		1082	14	44	71.348	88.443	860	4755	5.276	1.562		1082	14	35	30.767	62.877	1760	2421	57.545	14.054		1082	12	111	61.88	119.34	1740	4751	227.255	27.259		1082	14	37	101.595	12.09	720	4845	54.122	3.532
104	2	13	34.19	40.105	240	2903	3.631	1.75		1083	14	45	71.435	88.617	880	4773	5.469	1.598		1083	14	36	30.853	62.703	1780	2380	57.739	14.203		1083	12	112	56.68	116.61	1760	4300	233.128	26.847		1083	14	38	101.595	18.135	740	4591	60.167	2.565
105	2	14	34.19	40.105	260	2283	3.631	1.75		1084	14	46	71.348	88.357	900	4939	5.743	1.593		1084	14	37	30.853	62.703	1800	2285	57.739	14.203		1084	12	113	57.07	116.22	1780	4828	233.68	26.315		1084	14	39	100.815	13.65	760	4958	64.719	1.989
106	2	15	34.19	40.105	280	2243	3.631	1.75		1085	14	47	71.088	88.183	920	4914	6.056	1.442		1085	15	1	60.537	84.24	0	4520	0	0		1085	12	115	56.68	114.79	1800	4705	235.162	25.286		1085	14	40	100.425	16.38	780	4859	67.477	1.103
107	2	16	34.19	40.105	300	2264	3.631	1.75		1086	14	48	70.915	88.183	940	4857	6.229	1.3		1086	15	2	60.19	84.5	20	4391	0.433	0.433		1086	13	1	79.17	108.68	1280	4134	0	0		1086	14	41	100.035	18.915	800	4925	70.042	3.515
108	2	17	34.385	40.105	320	2251	3.826	1.587		1087	14	49	71.262	88.097	960	5175	6.587	1.635		1087	15	3	58.803	84.587	40	4371	1.823	1.768		1087	13	2	79.43	109.2	1300	4036	0.581	0.581		1087	14	42	101.205	15.99	820	4791	73.192	0.39
109	2	18	34.385	40.105	340	2620	3.826	1.587		1088	14	50	71.262	88.097	980	5138	6.587	1.635		1088	15	4	59.497	84.76	60	4433	2.537	1.163		1088	13	3	79.43	109.2	1320	4332	0.581	0.581		1088	14	43	100.62	18.72	840	4761	75.984	3.174
110	2	19	34.32	40.235	360	2513	3.971	1.716		1089	14	51	71.262	88.097	1000	4842	6.587	1.635		1089	15	5	59.843	84.413	80	4358	3.028	0.715		1089	13	4	79.3	109.2	1340	3964	0.711	0.536		1089	14	44	100.425	17.745	860	4678	76.978	2.282
111	2	20	33.995	40.04	380	2451	4.351	1.889		1090	14	52	71.348	88.097	1020	4859	6.673	1.709		1090	15	6	60.45	84.76	100	4854	3.726	0.527		1090	13	5	79.3	109.2	1360	4112	0.711	0.536		1090	14	45	100.425	19.11	880	4606	78.343	3.596
112	2	21	33.8	40.43	400	2750	4.787	2.254		1091	14	53	71.348	88.097	1040	5154	6.673	1.709		1091	15	7	60.45	84.587	120	4378	3.9	0.357		1091	13	6	79.3	109.2	1380	2823	0.711	0.536		1091	14	46	100.425	18.33	900	4169	79.123	2.839
113	2	22	33.8	40.69	420	2642	5.047	2.406		1092	14	54	71.088	87.057	1060	4914	7.745	2.26		1092	15	8	59.93	84.327	140	4623	4.481	0.613		1092	13	7	81.77	108.29	1400	2679	3.344	2.629		1092	14	47	100.425	18.33	920	4710	79.123	2.839
114	2	23	33.8	40.69	440	2642	5.047	2.406		1093	14	55	71.348	86.97	1080	4749	8.019	2.479		1093	15	9	58.89	86.58	160	3345	6.963	2.861		1093	13	8	79.56	107.64	1420	3267	5.647	1.111		1093	14	48	100.425	18.33	940	4710	79.123	2.839
115	2	24	33.93	40.625	460	2890	5.192	2.264		1094	14	56	71.262	86.623	1100	4731	8.377	2.72		1094	15	10	57.763	86.58	180	4846	8.09	3.629		1094	13	9	85.8	104.91	1440	2465	12.458	7.627		1094	14	49	100.23	18.33	960	4887	79.318	2.899
116	2	25	33.93	40.625	480	2926	5.192	2.264		1095	14	57	71.262	86.97	1120	4583	8.723	2.428		1095	15	11	56.463	84.153	200	5399	10.842	4.074		1095	13	10	84.89	105.95	1460	2737	13.84	6.338		1095	14	50	100.23	18.33	980	4923	79.318	2.899
117	2	26	33.93	40.43	500	2998	5.387	2.146		1096	14	58	71.262	86.97	1140	4509	8.723	2.428		1096	15	12	56.377	82.94	220	4308	12.059	4.358		1096	13	11	85.28	105.56	1480	4776	14.392	6.861		1096	14	51	100.425	17.16	1000	4497	80.504	1.744
118	2	27	34.06	40.3	520	3227	5.571	1.965		1097	14	59	71.002	86.797	1160	4681	9.036	2.442		1097	15	13	55.51	82.853	240	3978	12.93	5.214		1097	13	12	83.85	102.57	1500	4072	17.706	7.696		1097	14	52	100.425	16.965	1020	4641	80.699	1.572
119	2	28	33.93	40.3	540	3071	5.701	2.074		1098	14	60	70.915	86.797	1180	4852	9.122	2.403		1098	15	14	54.817	82.68	260	4008	13.645	5.929		1098	13	13	83.72	103.61	1520	3972	18.754	6.812		1098	14	53	100.62	16.77	1040	4546	80.975	1.308
120	2	29	33.865	40.365	560	3299	5.793	2.164		1099	14	61	71.002	86.797	1200	4792	9.209	2.442		1099	15	15	55.597	83.373	280	3821	14.688	5.015		1099	13	14	82.94	105.82	1540	2907	21.098	4.732		1099	14	54	100.425	16.38	1060	4606	81.411	1.103
121	2	30	33.865	40.365	580	3442	5.793	2.164		1100	14	62	71.002	86.797	1220	4681	9.209	2.442		1100	15	16	55.943	83.287	300	3320	15.045	4.691		1100	13	15	85.15	103.87	1560	5227	24.045	7.674		1100	14	55	100.425	16.38	1080	4570	81.411	1.103
122	2	31	33.865	40.365	600	3406	5.793	2.164		1101	14	63	70.915	86.797	1240	4814	9.296	2.403		1101	15	17	56.03	82.853	320	4380	15.487	4.715		1101	13	16	83.98	103.35	1580	5219	25.326	7.179		1101	14	56	100.035	18.135	1100	4390	83.209	2.792
123	2	32	33.865	40.365	620	3405	5.793	2.164		1102	14	64	70.915	86.623	1260	4739	9.469	2.561		1102	15	18	55.597	82.68	340	2374	15.954	5.18		1102	13	17	82.94	103.22	1600	5756	26.374	6.635		1102	14	57	100.23	18.135	1120	4567	83.404	2.716
124	2	33	33.93	40.43	640	3358	5.885	2.146		1103	14	65	71.002	86.45	1280	4533	9.663	2.754		1103	15	19	52.823	80.86	360	4523	19.271	8.421		1103	13	18	82.94	103.22	1620	4014	26.374	6.635		1103	14	58	100.23	18.135	1140	4819	83.404	2.716
125	2	34	33.93	40.43	660	3395	5.885	2.146		1104	14	66	71.175	85.93	1300	4543	10.211	3.3		1104	15	20	53.43	80.86	380	4011	19.878	7.87		1104	13	19	85.15	104.39	1640	3710	28.874	7.36		1104	14	59	100.62	17.355	1160	4726	84.276	1.85
126	2	35	33.93	40.43	680	3430	5.885	2.146		1105	14	67	71.262	85.93	1320	4616	10.298	3.335		1105	15	21	52.823	81.033	400	2814	20.509	8.353		1105	13	20	82.81	104.26	1660	4629	31.218	5.726		1105	14	60	99.645	19.695	1180	4701	86.811	4.382
127	2	36	33.93	40.43	700	3610	5.885	2.146		1106	14	68	71.262	85.93	1340	4764	10.298	3.335		1106	15	22	52.65	80.947	420	2540	20.703	8.547		1106	13	21	82.29	105.95	1680	4753	32.986	4.146		1106	14	61	99.45	15.015	1200	4957	91.495	1.85
128	2	37	33.93	40.43	720	3536	5.885	2.146		1107	14	69	71.262	86.103	1360	4695	10.471	3.178		1107	15	23	50.83	80.167	440	2756	22.683	10.527		1107	13	22	79.43	106.73	1700	3703	35.95	1.967		1107	14	62	99.06	21.45	1220	4863	97.942	6.231
129	2	38	33.93	40.43	740	3897	5.885	2.146		1108	14	70	71.262	86.19	1380	4769	10.558	3.101		1108	15	24	50.83	80.167	460	4385	22.683	10.527		1108	13	23	81.12	106.6	1720	4802	37.645	2.851		1108	14	63	98.085	19.695	1240	4601	99.95	5.148
130	2	39	33.93	40.43	760	4004	5.885	2.146		1109	14	71	70.742	86.71	1400	4865	11.293	2.414		1109	15	25	51.09	81.207	480	4258	23.755	9.922		1109	13	24	81.77	105.82	1740	4931	38.661	3.865		1109	14	64	98.475	20.865	1260	4584	101.183	5.931
131	2	40	32.63	39.845	780	4168	7.31	3.123		1110	14	72	70.828	87.403	1420	4492	11.992	1.828		1110	15	26	50.83	80.427	500	3271	24.577	10.429		1110	13	25	81.77	105.43	1760	4824	39.051	4.162		1110	14	65	98.475	20.865	1280	4907	101.183	5.931
132	2	41	32.045	39.715	800	3646	7.909	3.677		1111	14	73	71.088	88.183	1440	4841	12.814	1.442		1111	15	27	50.83	80.427	520	3641	24.577	10.429		1111	13	26	81.25	106.99	1780	5465	40.695	2.68		1111	14	66	98.28	20.865	1300	4811	101.378	6.023
133	2	42	29.9	34.125	820	4271	13.897	7.692		1112	14	74	71.088	88.27	1460	4915	12.901	1.397		1112	15	28	50.83	80.427	540	4011	24.577	10.429		1112	13	29	80.47	108.03	1800	4659	41.995	1.453		1112	14	67	98.28	20.865	1320	4990	101.378	6.023
134	2	43	31.46	35.62	840	4104	16.058	5.535		1113	14	75	71.002	88.01	1480	4902	13.175	1.476		1113	15	29	50.83	80.427	560	3715	24.577	10.429		1113	14	1	108.16	110.63	0	5016	0	0		1113	14	68	98.865	19.305	1340	4405	103.044	4.382
135	2	44	29.185	35.49	860	4035	18.336	7.482		1114	14	76	71.348	87.75	1500	4533	13.608	1.909		1114	15	30	50.83	80.427	580	3381	24.577	10.429		1114	14	2	108.16	110.5	20	4942	0.13	0.13		1114	14	69	98.865	19.11	1360	4621	103.239	4.218
136	2	45	28.795	35.1	880	4013	18.888	8.015		1115	14	77	71.348	87.663	1520	4455	13.695	1.965		1115	15	31	50.83	80.427	600	3529	24.577	10.429		1115	14	3	107.64	110.24	40	4560	0.711	0.65		1115	14	70	99.255	18.33	1380	4470	104.111	3.355
137	2	46	29.12	34.645	900	4247	19.447	7.988		1116	14	78	71.348	87.75	1540	4939	13.781	1.909		1116	15	32	50.83	80.86	620	2973	25.01	10.278		1116	14	4	107.64	110.24	60	4450	0.711	0.65		1116	14	71	98.67	18.72	1400	4864	104.814	4.02
138	2	47	29.445	33.93	920	4363	20.232	8.164		1117	14	79	71.348	87.837	1560	4869	13.868	1.855		1117	15	33	50.917	80.513	640	2195	25.368	10.317		1117	14	5	107.64	110.24	80	4598	0.711	0.65		1117	14	72	100.035	19.11	1420	4932	106.234	3.7
139	2	48	25.74	40.3	940	3970	27.601	10.006		1118	14	80	71.262	87.923	1580	4731	13.991	1.733		1118	15	34	51.003	79.993	660	2995	25.895	10.436		1118	14	6	108.03	110.24	100	4767	1.101	0.411		1118	14	73	99.06	19.5	1440	4399	107.284	4.451
140	2	49	26.39	38.48	960	3891	29.534	9.322		1119	14	81	71.175	88.097	1600	5023	14.184	1.562		1119	15	35	51.003	79.993	680	1986	25.895	10.436		1119	14	7	108.03	110.24	120	4914	1.101	0.411		1119	14	74	98.475	20.475	1460	4585	108.421	5.587
141	2	50	26.975	37.96	980	3619	30.317	8.797		1120	14	82	65.802	96.07	1620	4482	23.799	8.191		1120	15	36	51.003	79.993	700	3955	25.895	10.436		1120	14	8	106.08	111.93	140	5324	3.682	2.453		1120	14	77	99.45	18.33	1480	4630	110.777	3.245
142	2	51	26.845	38.09	1000	4440	30.501	8.909		1121	14	83	63.895	96.503	1640	3996	25.755	9.624		1121	15	37	51.003	79.993	720	4176	25.895	10.436		1121	14	9	106.08	112.45	160	5103	4.202	2.764		1121	14	78	99.45	18.33	1500	4808	110.777	3.245
143	2	52	26.78	38.09	1020	3778	30.566	8.973		1122	14	84	63.202	96.763	1660	3978	26.495	10.265		1122	15	38	51.003	79.993	740	2956	25.895	10.436		1122	14	10	105.95	112.45	180	5294	4.332	2.863		1122	14	79	97.11	20.67	1520	4680	114.086	6.517
144	2	53	34.125	36.855	1040	2159	38.014	2.812		1123	14	85	63.288	96.33	1680	2732	26.937	9.882		1123	15	39	51.35	79.647	760	2805	26.385	10.271		1123	14	11	105.43	112.06	200	4909	4.982	3.082		1123	14	80	99.45	19.695	1540	4849	116.621	4.455
145	2	54	34.45	37.245	1060	3259	38.521	2.308		1124	14	86	63.548	96.503	1700	2511	27.25	9.843		1124	15	40	51.35	79.647	780	4737	26.385	10.271		1124	14	12	106.86	111.02	220	3409	6.75	1.357		1124	14	81	100.035	18.33	1560	4569	118.106	2.97
146	2	55	33.605	36.79	1080	2365	39.481	3.18		1125	14	87	63.635	96.59	1720	2939	27.372	9.854		1125	15	41	51.09	79.82	800	4853	26.698	10.43		1125	14	13	106.86	111.02	240	3852	6.75	1.357		1125	14	82	98.475	19.695	1580	4584	120.179	4.922
147	2	56	33.28	36.79	1100	3013	39.806	3.401		1126	14	88	63.288	96.85	1740	4616	27.805	10.275		1126	15	42	51.09	79.127	820	4596	27.391	10.742		1126	14	14	106.47	112.19	260	5129	7.983	2.3		1126	14	83	99.84	18.33	1600	4561	122.11	3.052
148	2	57	33.085	36.595	1120	2501	40.082	3.677		1127	14	89	63.375	96.417	1760	2326	28.247	9.889		1127	15	43	51.177	79.733	840	4769	28.004	10.388		1127	14	15	107.77	110.89	280	4536	9.822	0.469		1127	14	84	98.28	21.645	1620	4740	125.773	6.715
149	2	58	33.605	36.53	1140	2359	40.606	3.381		1128	14	90	63.462	96.503	1780	2949	28.37	9.899		1128	15	44	51.177	78.78	860	5367	28.957	10.836		1128	14	16	106.99	112.97	300	5153	12.043	2.616		1128	14	85	99.645	18.915	1640	4704	128.826	3.664
150	2	59	33.8	36.465	1160	2605	40.811	3.318		1129	14	93	63.635	96.503	1800	2406	28.543	9.787		1129	15	45	52.217	79.733	880	4876	30.368	9.462		1129	14	17	107.77	112.84	320	5317	12.834	2.244		1129	14	86	97.695	22.23	1660	4780	132.672	7.502
151	2	60	33.8	36.66	1180	2505	41.006	3.159		1130	15	1	67.275	105.95	1380	4926	0	0		1130	15	46	51.87	79.907	900	4968	30.755	9.69		1130	14	18	107.9	112.84	340	5015	12.964	2.225		1130	14	87	99.255	17.94	1680	4432	137.236	3.046
152	2	61	33.8	36.66	1200	2468	41.006	3.159		1131	15	2	67.275	106.037	1400	4926	0.087	0.087		1131	15	47	51.87	79.907	920	5115	30.755	9.69		1131	14	19	107.77	113.23	360	5053	13.375	2.629		1131	14	88	98.67	18.72	1700	4684	138.211	4.02
153	2	62	33.8	36.66	1220	2406	41.006	3.159		1132	15	3	67.275	106.037	1420	5074	0.087	0.087		1132	15	48	51.87	79.907	940	4746	30.755	9.69		1132	14	20	107.77	113.23	380	4792	13.375	2.629		1132	14	89	100.425	16.185	1720	4890	141.295	0.975
154	2	63	33.8	36.66	1240	2476	41.006	3.159		1133	15	4	67.362	105.777	1440	4907	0.361	0.194		1133	15	49	51.783	80.08	960	4802	30.949	9.692		1133	14	21	108.16	113.62	400	4942	13.927	2.99		1133	14	90	98.865	18.915	1740	4656	144.439	4.058
155	2	64	33.8	36.66	1260	2509	41.006	3.159		1134	15	5	67.275	105.69	1460	4927	0.483	0.26		1134	15	50	51.61	80.08	980	4458	31.123	9.848		1134	14	22	107.9	113.62	420	5238	14.187	3.001		1134	14	91	98.865	18.72	1760	4656	144.634	3.9
156	2	65	33.8	36.66	1280	2463	41.006	3.159		1135	15	6	67.102	105.603	1480	5201	0.677	0.388		1135	15	51	51.35	79.56	1000	5590	31.704	10.31		1135	14	23	108.42	113.88	440	5265	14.768	3.26		1135	14	92	98.865	18.72	1780	4693	144.634	3.9
157	2	66	33.8	36.66	1300	2673	41.006	3.159		1136	15	7	67.102	105.603	1500	4980	0.677	0.388		1136	15	52	51.523	79.907	1020	4376	32.092	10.001		1136	14	24	107.38	111.93	460	5088	16.978	1.516		1136	14	94	99.06	18.72	1800	4359	144.829	3.786
158	2	67	33.8	36.66	1320	2513	41.006	3.159		1137	15	8	67.102	105.603	1520	4943	0.677	0.388		1137	15	53	51.523	79.907	1040	5008	32.092	10.001		1137	14	25	107.51	110.63	480	4223	18.284	0.65		1	1	1	19.37	21.19	0	2343	0	0
159	2	68	33.8	36.66	1340	2553	41.006	3.159		1138	15	9	67.102	105.603	1540	5275	0.677	0.388		1138	15	54	51.523	79.907	1060	4377	32.092	10.001		1138	14	26	107.38	109.59	500	4908	19.333	1.3		2	1	2	19.63	21.84	20	2346	0.7	0.7
160	2	69	33.8	36.66	1360	2817	41.006	3.159		1139	15	10	67.102	105.603	1560	4759	0.677	0.388		1139	15	55	51.523	79.907	1080	4712	32.092	10.001		1139	14	27	107.38	111.28	520	4197	21.023	1.015		3	1	3	19.5	21.45	40	2282	1.111	0.291
161	2	70	33.8	36.66	1380	2745	41.006	3.159		1140	15	11	67.015	105.603	1580	4865	0.764	0.433		1140	15	56	51.523	79.907	1100	4526	32.092	10.001		1140	14	28	105.95	111.93	540	5077	22.593	2.564		4	1	4	19.24	20.8	60	2623	1.811	0.411
162	2	71	34.19	36.53	1400	2511	41.418	3.056		1141	15	12	67.015	105.517	1600	4792	0.85	0.505		1141	15	57	51.523	79.907	1120	4896	32.092	10.001		1141	14	29	107.38	110.76	560	3502	24.441	0.791		5	1	5	19.24	21.45	80	2502	2.461	0.291
163	2	72	34.255	36.53	1420	2680	41.483	3.024		1142	15	13	66.668	105.863	1620	4963	1.341	0.613		1142	15	58	51.523	79.907	1140	4452	32.092	10.001		1142	14	30	106.73	111.67	580	4414	25.559	1.768		6	1	6	19.11	21.06	100	2336	2.872	0.291
164	2	73	34.71	36.53	1440	2412	41.938	2.838		1143	15	14	68.142	106.297	1640	5109	2.876	0.933		1143	15	59	51.957	80.167	1160	4479	32.597	9.498		1143	14	31	107.64	111.02	600	4787	26.678	0.65		7	1	7	19.76	21.32	120	2367	3.572	0.411
165	2	74	34.84	36.66	1460	2321	42.121	2.672		1144	15	15	68.228	107.51	1660	4751	4.093	1.828		1144	15	60	51.957	80.253	1180	4590	32.684	9.461		1144	14	32	107.12	111.8	620	4723	27.615	1.565		8	1	8	19.63	21.71	140	2270	3.984	0.581
166	2	75	33.41	36.725	1480	4211	43.553	3.358		1145	15	16	69.095	107.597	1680	3246	4.964	2.454		1145	15	61	52.303	80.427	1200	4232	33.071	9.074		1145	14	33	107.25	110.76	640	3860	28.663	0.919		9	1	9	19.24	21.58	160	2768	4.395	0.411
167	2	76	32.63	36.66	1500	3774	44.336	3.97		1146	15	17	67.795	107.857	1700	4521	6.29	1.976		1146	15	62	52.39	80.6	1220	4132	33.265	8.923		1146	14	34	105.82	112.58	660	5291	30.978	3.046		10	1	10	19.37	22.75	180	2439	5.572	1.56
168	2	77	32.175	36.53	1520	4209	44.809	4.407		1147	15	18	67.622	107.163	1720	3361	7.004	1.262		1147	15	63	55.077	80.513	1240	3898	35.953	6.611		1147	14	35	107.38	110.89	680	4608	33.278	0.822		11	1	11	19.76	21.97	200	2258	6.444	0.872
169	2	78	32.045	36.4	1540	4072	44.993	4.589		1148	15	19	67.622	107.337	1740	3919	7.178	1.429		1148	15	64	54.297	80.08	1260	3943	36.845	7.5		1148	14	36	107.12	111.41	700	4163	33.859	1.3		12	1	12	19.76	21.97	220	2277	6.444	0.872
170	2	79	31.98	36.335	1560	4106	45.085	4.68		1149	15	20	66.928	108.117	1760	4274	8.221	2.194		1149	15	65	53.257	80.253	1280	4458	37.9	8.3		1149	14	37	107.25	111.41	720	4456	33.989	1.199		13	1	13	19.76	21.32	240	2257	7.094	0.411
171	2	80	32.045	35.945	1580	3890	45.48	4.88		1150	15	21	68.142	106.99	1780	4483	9.877	1.354		1150	15	66	52.39	80.513	1300	4539	38.804	8.959		1150	14	38	107.25	110.76	740	4046	34.639	0.919		14	1	14	19.76	20.93	260	2577	7.484	0.469
172	2	81	32.045	35.945	1600	3709	45.48	4.88		1151	15	23	69.008	106.73	1800	4094	10.782	1.901		1151	15	67	52.39	80.687	1320	4792	38.978	8.888		1151	14	39	106.86	111.67	760	4260	35.629	1.665		15	1	15	20.02	21.32	280	2511	7.953	0.663
173	2	82	32.045	36.27	1620	4148	45.805	4.67		1152	16	1	86.19	114.465	0	4018	0	0		1152	15	68	52.39	80.687	1340	4718	38.978	8.888		1152	14	40	107.25	111.02	780	4420	36.387	0.99		16	1	16	20.02	20.41	300	2416	8.863	1.015
174	2	83	32.63	36.92	1640	4203	46.679	3.809		1153	16	2	86.19	114.465	20	4165	0	0		1153	15	69	51.263	79.733	1360	4268	40.454	10.31		1153	14	41	106.6	111.8	800	4804	37.402	1.95		17	1	17	19.76	21.58	320	2794	10.061	0.552
175	2	84	32.89	37.375	1660	4311	47.203	3.335		1154	16	3	86.19	113.88	40	3986	0.585	0.585		1154	15	70	51.697	80.08	1380	4780	41.009	9.77		1154	14	42	106.86	111.41	820	4667	37.871	1.516		18	1	18	19.89	22.36	340	2532	10.852	1.28
176	2	85	32.89	37.18	1680	4171	47.398	3.446		1155	16	4	85.995	113.88	60	4550	0.78	0.617		1155	15	71	51.783	80.08	1400	4839	41.095	9.692		1155	14	43	107.38	110.76	840	4427	38.704	0.791		19	1	19	20.41	21.19	360	2376	12.132	1.04
177	2	86	33.28	37.375	1700	4156	47.834	3.016		1156	16	5	85.02	113.685	80	4594	1.774	1.406		1156	15	72	51.783	80.08	1420	5285	41.095	9.692		1156	14	44	107.38	110.76	860	3873	38.704	0.791		20	1	20	21.45	22.88	380	2649	14.117	2.68
178	2	87	32.695	36.855	1720	3920	48.617	3.797		1157	16	6	85.02	113.49	100	4293	1.969	1.523		1157	15	73	51.61	79.733	1440	3462	41.483	10		1157	14	45	107.25	110.89	880	4088	38.887	0.946		21	1	21	20.54	22.88	400	2913	15.027	2.055
179	2	88	32.565	36.4	1740	4273	49.09	4.189		1158	16	7	85.02	113.49	120	4552	1.969	1.523		1158	15	74	51.61	79.733	1460	4350	41.483	10		1158	14	46	107.12	111.41	900	4760	39.423	1.3		22	1	22	21.71	23.79	420	2460	16.509	3.498
180	2	89	27.69	39.78	1760	4013	55.023	8.016		1159	16	8	85.41	113.1	140	4513	2.521	1.572		1159	15	75	51.61	79.733	1480	4203	41.483	10		1159	14	47	107.25	111.41	920	5232	39.553	1.199		23	1	23	20.54	26.78	440	3239	19.72	5.711
181	2	90	26.715	39.91	1780	3095	56.006	8.998		1160	16	9	85.41	113.1	160	4069	2.521	1.572		1160	15	76	51.783	79.387	1500	2653	41.87	10.009		1160	14	48	106.86	111.54	940	4626	39.965	1.587		24	1	24	20.28	27.56	460	2711	20.542	6.435
182	2	92	26.52	40.235	1800	2891	56.385	9.224		1161	16	10	85.605	112.71	180	4707	2.957	1.85		1161	15	77	51.87	79.3	1520	4085	41.993	9.976		1161	14	49	106.99	110.11	960	3445	41.4	1.28		25	1	25	20.02	26.52	480	4184	21.614	5.369
183	3	1	87.533	68.25	0	4199	0	0		1162	16	11	85.605	112.71	200	4744	2.957	1.85		1162	15	78	51.783	79.907	1540	4728	42.606	9.767		1162	14	50	107.12	110.76	980	3413	42.063	1.048		26	1	26	18.98	28.47	500	2569	23.824	7.29
184	3	2	87.273	68.943	20	4364	0.74	0.74		1163	16	12	85.215	112.125	220	4896	3.66	2.535		1163	15	79	51.957	79.907	1560	5254	42.779	9.612		1163	14	51	107.12	110.76	1000	3712	42.063	1.048		27	1	27	19.63	27.95	520	2185	24.656	6.765
185	3	3	88.4	69.377	40	4803	1.948	1.421		1164	16	13	85.215	112.71	240	4559	4.245	2.008		1164	15	80	51.783	79.56	1580	3837	43.167	9.926		1164	14	52	106.99	110.24	1020	3670	42.599	1.233		28	1	28	19.11	28.47	540	2632	25.392	7.285
186	3	4	87.533	68.597	60	4537	3.114	0.347		1165	16	14	85.215	112.905	260	4448	4.44	1.84		1165	15	81	51.783	79.56	1600	4209	43.167	9.926		1165	14	53	107.12	109.72	1040	4382	43.135	1.382		29	1	29	19.5	28.34	560	2270	25.803	7.151
187	3	5	87.62	68.943	80	4414	3.471	0.699		1166	16	15	85.41	113.1	280	4477	4.716	1.572		1166	15	82	51.783	79.56	1620	3244	43.167	9.926		1166	14	54	107.25	109.59	1060	4345	43.319	1.382		30	1	30	18.85	28.86	580	2871	26.635	7.688
188	3	6	87.62	69.55	100	4373	4.078	1.303		1167	16	16	85.41	113.1	300	4588	4.716	1.572		1167	15	83	51.783	79.56	1640	3837	43.167	9.926		1167	14	55	107.25	109.59	1080	4309	43.319	1.382		31	1	31	18.85	28.86	600	2870	26.635	7.688
189	3	7	86.667	66.777	120	4562	7.01	1.709		1168	16	17	85.41	113.1	320	4440	4.716	1.572		1168	15	84	51.783	79.56	1660	2232	43.167	9.926		1168	14	56	107.38	110.11	1100	3614	43.855	0.937		32	1	32	18.85	28.47	620	2658	27.025	7.299
190	3	8	86.407	65.91	140	4347	7.915	2.597		1169	16	18	85.41	113.1	340	4588	4.716	1.572		1169	15	85	51.783	79.56	1680	4838	43.167	9.926		1169	14	57	107.51	110.24	1120	3964	44.039	0.758		33	1	33	19.24	27.82	640	3928	27.783	6.631
191	3	9	85.887	64.87	160	4520	9.078	3.76		1170	16	19	85.41	113.1	360	4551	4.716	1.572		1170	15	86	52.91	80.253	1700	4467	44.49	8.606		1170	14	58	107.38	110.63	1140	4316	44.45	0.78		34	1	34	18.72	28.21	660	4076	28.433	7.05
192	3	10	85.973	65.303	180	3351	9.52	3.334		1171	16	20	85.41	113.1	380	4661	4.716	1.572		1171	15	87	53.95	80.253	1720	5187	45.53	7.699		1171	14	59	108.03	109.72	1160	4690	45.568	0.919		35	1	35	19.5	27.69	680	3364	29.371	6.501
193	3	11	86.753	66.257	200	4823	10.751	2.141		1172	16	21	85.41	113.1	400	4773	4.716	1.572		1172	15	88	53.083	80.427	1740	2936	46.414	8.372		1172	14	60	108.42	109.72	1180	5153	45.958	0.946		36	1	36	18.72	28.21	700	4076	30.308	7.05
194	3	12	87.273	67.643	220	4364	12.232	0.66		1173	16	22	85.605	113.295	420	4965	4.992	1.308		1173	15	89	52.997	80.427	1760	3084	46.5	8.449		1173	14	61	108.68	109.46	1200	5027	46.326	1.28		37	1	37	19.24	28.08	720	2691	30.844	6.891
195	3	13	86.927	65.997	240	3302	13.915	2.334		1174	16	23	85.605	113.49	440	4891	5.187	1.137		1174	15	90	52.997	80.427	1780	2342	46.5	8.449		1174	14	62	108.68	109.46	1220	5059	46.326	1.28		38	1	38	18.72	28.47	740	2633	31.494	7.309
196	3	14	86.147	64.523	260	3926	15.582	3.976		1175	16	24	85.41	113.88	460	5248	5.623	0.975		1175	15	92	52.823	80.253	1800	2057	46.745	8.683		1175	14	63	108.94	109.07	1240	4924	46.795	1.744		39	1	39	18.85	28.47	760	2767	31.624	7.299
197	3	15	86.233	64.437	280	3939	15.705	4.029		1176	16	25	85.215	113.295	480	5413	6.239	1.523		1176	16	1	55.272	45.933	0	4326	0	0		1176	14	64	108.16	109.46	1260	4980	47.667	1.17		40	1	40	18.85	28.47	780	2695	31.624	7.299
198	3	16	86.927	65.217	300	3450	16.748	3.093		1177	16	26	85.215	113.295	500	5154	6.239	1.523		1177	16	2	55.185	45.413	20	4467	0.527	0.527		1177	14	65	107.77	109.59	1280	4537	48.078	1.111		41	1	41	19.11	28.21	800	2745	31.992	7.025
199	3	17	85.887	64.09	320	3977	18.282	4.474		1178	16	27	85.41	113.49	520	4952	6.515	1.249		1178	16	3	55.272	45.153	40	4543	0.801	0.78		1178	14	66	107.77	109.59	1300	4723	48.078	1.111		42	1	42	19.11	28.34	820	2674	32.122	7.155
200	3	18	85.627	63.05	340	4485	19.354	5.539		1179	16	28	85.41	113.685	540	4768	6.71	1.103		1179	16	4	55.185	45.067	60	4214	0.924	0.871		1179	14	67	107.25	109.59	1320	4234	48.598	1.382		43	1	43	19.37	28.21	840	2861	32.412	7.02
201	3	19	86.147	63.31	360	4646	19.935	5.131		1180	16	29	85.8	113.295	560	4956	7.262	1.233		1180	16	5	55.185	45.067	80	4718	0.924	0.871		1180	14	68	107.9	109.46	1340	4792	49.261	1.199		44	1	44	18.33	28.34	860	3255	33.46	7.225
202	3	20	86.493	64.09	380	4917	20.789	4.288		1181	16	30	85.605	113.49	580	5114	7.537	1.137		1181	16	6	55.098	45.153	100	4700	1.046	0.799		1181	14	69	107.9	109.46	1360	4681	49.261	1.199		45	1	45	19.24	28.21	880	2768	34.38	7.021
203	3	21	86.927	63.57	400	3948	21.466	4.719		1182	16	31	85.605	113.49	600	4891	7.537	1.137		1182	16	7	55.098	45.153	120	4413	1.046	0.799		1182	14	70	107.9	109.46	1380	4086	49.261	1.199		46	1	46	19.11	27.95	900	2817	34.67	6.765
204	3	22	86.58	63.657	420	3949	21.823	4.691		1183	16	32	85.605	113.1	620	5150	7.927	1.485		1183	16	8	55.098	45.153	140	4377	1.046	0.799		1183	14	71	107.9	109.46	1400	4977	49.261	1.199		47	1	47	19.11	27.95	920	2817	34.67	6.765
205	3	23	86.58	63.657	440	4130	21.823	4.691		1184	16	33	85.605	113.1	640	5039	7.927	1.485		1184	16	9	55.098	45.153	160	4413	1.046	0.799		1184	14	72	107.9	109.46	1420	5015	49.261	1.199		48	1	48	19.5	28.08	940	2783	35.082	6.891
206	3	24	86.58	63.483	460	4664	21.996	4.861		1185	16	34	85.605	112.905	660	5224	8.122	1.666		1185	16	10	55.185	45.24	180	4391	1.169	0.699		1185	14	73	108.29	109.2	1440	4862	49.73	1.436		49	1	49	18.72	28.47	960	2922	35.954	7.309
207	3	25	87.533	66.95	480	4389	25.592	1.3		1186	16	35	85.8	112.905	680	5216	8.317	1.608		1186	16	11	55.185	45.24	200	4209	1.169	0.699		1186	14	74	107.64	109.33	1460	4195	50.392	1.4		50	1	50	18.85	28.34	980	3092	36.137	7.169
208	3	26	88.92	69.377	500	4713	28.387	1.787		1187	16	36	85.215	113.49	700	4971	9.145	1.379		1187	16	12	55.185	45.24	220	4426	1.169	0.699		1187	14	75	107.64	109.33	1480	5009	50.392	1.4		51	1	51	18.72	28.21	1000	3244	36.321	7.05
209	3	27	88.487	68.25	520	4674	29.594	0.953		1188	16	37	84.435	113.685	720	5103	9.949	1.921		1188	16	13	55.185	45.24	240	4535	1.169	0.699		1188	14	76	107.64	109.33	1500	4306	50.392	1.4		52	1	52	18.33	28.47	1020	3130	36.79	7.354
210	3	28	87.793	67.817	540	3810	30.411	0.505		1189	16	38	84.825	112.905	740	5354	10.821	2.073		1189	16	14	55.618	45.327	260	4614	1.611	0.699		1189	14	77	107.9	109.33	1520	4383	50.652	1.326		53	1	53	18.85	27.95	1040	3851	37.525	6.78
211	3	29	87.793	69.03	560	4482	31.625	0.822		1190	16	39	84.825	112.71	760	5207	11.016	2.223		1190	16	15	55.705	45.587	280	4327	1.885	0.555		1190	14	78	107.9	109.33	1540	4941	50.652	1.326		54	1	54	18.72	28.08	1060	3017	37.709	6.921
212	3	30	88.92	69.203	580	4893	32.764	1.683		1191	16	40	85.8	113.1	780	4956	12.066	1.42		1191	16	16	55.878	45.587	300	4692	2.058	0.699		1191	14	79	107.9	109.33	1560	5053	50.652	1.326		55	1	55	18.33	28.47	1080	3115	38.261	7.354
213	3	31	88.053	69.03	600	4431	33.648	0.937		1192	16	41	85.215	113.1	800	5075	12.651	1.677		1192	16	17	55.878	45.587	320	4584	2.058	0.699		1192	14	80	107.64	110.5	1580	2823	51.851	0.536		56	1	56	18.07	28.21	1100	3797	38.628	7.139
214	3	32	88.227	68.597	620	4834	34.115	0.775		1193	16	42	85.02	112.125	820	4923	13.645	2.616		1193	16	18	55.792	45.5	340	4329	2.181	0.677		1193	14	81	107.77	109.46	1600	3825	52.899	1.233		57	1	57	18.59	28.34	1120	3182	39.164	7.192
215	3	33	87.88	68.51	640	4276	34.472	0.433		1194	16	43	85.02	112.125	840	5218	13.645	2.616		1194	16	19	55.792	45.5	360	4114	2.181	0.677		1194	14	82	108.03	110.63	1620	5250	54.098	0.13		58	1	58	18.85	28.34	1140	3127	39.424	7.169
216	3	34	86.58	65.823	660	3263	37.457	2.607		1195	16	44	85.02	112.32	860	5408	13.84	2.443		1195	16	20	55.792	45.5	380	4008	2.181	0.677		1195	14	83	109.59	108.68	1640	2786	56.595	2.418		59	1	59	18.2	28.86	1160	3316	40.257	7.759
217	3	35	85.973	63.57	680	4179	39.791	4.933		1196	16	45	85.02	112.32	880	5408	13.84	2.443		1196	16	21	55.792	45.5	400	3899	2.181	0.677		1196	14	84	108.03	109.72	1660	5473	58.47	0.919		60	1	60	18.98	28.47	1180	3399	41.129	7.29
218	3	36	86.58	65.65	700	2977	41.957	2.769		1197	16	46	85.02	112.515	900	5218	14.035	2.274		1197	16	22	55.792	45.5	420	4186	2.181	0.677		1197	14	85	107.38	112.19	1680	5199	61.024	1.744		61	1	61	18.33	28.47	1200	3079	41.779	7.354
219	3	37	87.013	65.043	720	3686	42.703	3.249		1198	16	47	85.02	112.515	920	5478	14.035	2.274		1198	16	23	55.792	45.5	440	4400	2.181	0.677		1198	14	86	109.59	110.5	1700	5673	63.806	1.436		62	1	62	18.98	28.34	1220	3254	42.442	7.161
220	3	38	86.927	65.13	740	4005	42.825	3.178		1199	16	48	85.02	112.515	940	5478	14.035	2.274		1199	16	24	55.792	45.5	460	4186	2.181	0.677		1199	14	87	110.37	112.19	1720	5205	65.667	2.705		63	1	63	17.94	28.21	1240	3705	43.49	7.164
221	3	39	87.1	65.91	760	4658	43.624	2.38		1200	16	49	85.02	112.515	960	5033	14.035	2.274		1200	16	25	55.792	45.5	480	4401	2.181	0.677		1200	14	88	109.98	110.89	1740	5038	67.024	1.838		64	1	64	18.2	28.34	1260	3570	43.781	7.245
222	3	40	87.707	67.21	780	4647	45.059	1.054		1201	16	50	85.02	112.515	980	5663	14.035	2.274		1201	16	26	55.792	45.5	500	4150	2.181	0.677		1201	14	89	100.88	114.53	1760	5000	76.825	8.259		65	1	65	18.07	28.86	1280	3177	44.317	7.779
223	3	41	88.4	69.29	800	4512	47.252	1.354		1202	16	51	85.02	112.515	1000	5478	14.035	2.274		1202	16	27	56.658	46.28	520	4867	3.347	1.429		1202	14	90	104	114.27	1780	5529	79.956	5.528		66	1	66	18.59	28.21	1300	3148	45.149	7.063
224	3	42	88.053	69.03	820	4505	47.685	0.937		1203	16	52	85.02	112.515	1020	5071	14.035	2.274		1203	16	28	55.792	45.847	540	3503	4.316	0.527		1203	14	92	103.35	113.62	1800	4953	80.876	5.664		67	1	67	18.2	28.34	1320	3207	45.56	7.245
225	3	43	88.747	68.857	840	4012	48.4	1.357		1204	16	53	85.02	112.515	1040	5588	14.035	2.274		1204	16	29	55.705	45.673	560	2399	4.51	0.505		1204	15	1	119.47	104.26	0	2555	0	0		68	1	68	19.24	27.95	1340	2944	46.671	6.761
226	3	44	88.14	70.07	860	4240	49.756	1.918		1205	16	54	85.02	112.515	1060	4516	14.035	2.274		1205	16	30	55.705	45.673	580	3792	4.51	0.505		1205	15	2	119.47	104.26	20	2697	0	0		69	1	69	18.72	28.08	1360	3054	47.207	6.921
227	3	45	88.14	68.597	880	3166	51.229	0.699		1206	16	55	85.02	112.515	1080	4516	14.035	2.274		1206	16	31	55.705	45.673	600	3757	4.51	0.505		1206	15	3	119.34	104.26	40	2846	0.13	0.13		70	1	70	19.5	27.56	1380	2965	48.144	6.371
228	3	46	88.4	69.81	900	4369	52.47	1.785		1207	16	56	85.02	112.515	1100	4590	14.035	2.274		1207	16	32	55.792	45.5	620	3578	4.703	0.677		1207	15	4	119.34	104.13	60	2693	0.26	0.184		71	1	71	18.98	28.21	1400	3254	48.977	7.031
229	3	47	87.793	70.33	920	4223	53.269	2.096		1208	16	57	85.41	113.295	1120	5350	14.907	1.406		1208	16	33	55.792	45.5	640	3614	4.703	0.677		1208	15	5	119.34	104.13	80	2522	0.26	0.184		72	1	72	19.24	27.43	1420	2518	49.799	6.241
230	3	48	91.433	70.59	940	4200	56.919	4.548		1209	16	58	85.02	111.15	1140	4923	17.087	3.515		1209	16	34	55.792	45.5	660	4008	4.703	0.677		1209	15	6	119.34	104.13	100	2729	0.26	0.184		73	1	73	18.2	28.34	1440	3135	51.181	7.245
231	3	49	90.653	70.33	960	4412	57.741	3.75		1210	16	59	85.215	111.15	1160	4892	17.282	3.455		1210	16	35	55.792	45.5	680	3828	4.703	0.677		1210	15	7	119.34	104.13	120	2767	0.26	0.184		74	1	74	17.81	28.73	1460	3019	51.732	7.7
232	3	50	88.053	69.377	980	4211	60.51	1.241		1211	16	60	85.605	111.345	1180	4965	17.718	3.174		1211	16	36	55.792	45.5	700	3757	4.703	0.677		1211	15	8	119.34	104.13	140	2841	0.26	0.184		75	1	75	17.94	28.21	1480	3669	52.268	7.164
233	3	51	89.093	71.457	1000	4448	62.836	3.566		1212	16	61	85.215	110.76	1200	4630	18.421	3.831		1212	16	37	55.792	45.5	720	3614	4.703	0.677		1212	15	9	119.34	104.13	160	2767	0.26	0.184		76	1	76	18.07	28.21	1500	3617	52.398	7.139
234	3	52	89.44	70.937	1020	4438	63.46	3.294		1213	16	62	85.02	110.565	1220	4696	18.697	4.072		1213	16	38	55.792	45.5	740	4258	4.703	0.677		1213	15	10	119.21	104	180	2723	0.444	0.368		77	1	77	18.98	27.95	1520	2934	53.345	6.771
235	3	53	87.447	68.943	1040	4961	66.279	0.699		1214	16	63	85.02	110.565	1240	4548	18.697	4.072		1214	16	39	55.792	45.5	760	4258	4.703	0.677		1214	15	11	119.21	104	200	2466	0.444	0.368		78	1	78	18.98	27.3	1540	2966	53.995	6.122
236	3	54	88.747	68.597	1060	4419	67.625	1.262		1215	16	64	85.02	110.565	1260	4696	18.697	4.072		1215	16	40	55.792	45.5	780	4365	4.703	0.677		1215	15	12	119.73	104.13	220	3066	0.98	0.291		79	1	79	20.41	27.04	1560	3761	55.448	5.942
237	3	55	87.793	70.243	1080	4185	69.528	2.01		1216	16	65	85.02	110.565	1280	4770	18.697	4.072		1216	16	41	55.792	45.5	800	5544	4.703	0.677		1216	15	13	119.73	104.13	240	3623	0.98	0.291		80	1	80	20.28	26.39	1580	2376	56.111	5.279
238	3	56	89.18	69.463	1100	3188	71.119	2.045		1217	16	66	85.02	110.565	1300	4696	18.697	4.072		1217	16	42	56.052	44.807	820	6159	5.444	1.37		1217	15	14	119.73	103.87	260	3176	1.24	0.469		81	1	81	18.72	28.08	1600	3017	58.411	6.921
239	3	57	89.613	69.117	1120	4566	71.674	2.253		1218	16	67	85.02	110.565	1320	4770	18.697	4.072		1218	16	43	56.052	44.807	840	6087	5.444	1.37		1218	15	15	120.25	103.35	280	3453	1.975	1.199		82	1	82	19.89	26.78	1620	3381	60.16	5.614
240	3	58	88.66	68.943	1140	4293	72.643	1.323		1219	16	68	85.02	110.565	1340	4732	18.697	4.072		1219	16	44	56.052	44.807	860	5942	5.444	1.37		1219	15	16	121.03	102.83	300	3416	2.913	2.116		83	1	83	19.63	26.39	1640	3518	60.629	5.206
241	3	59	89.093	69.203	1160	3259	73.148	1.828		1220	16	69	85.02	110.565	1360	4844	18.697	4.072		1220	16	45	56.225	44.893	880	5935	5.638	1.411		1220	15	17	121.03	102.83	320	3490	2.913	2.116		84	1	84	20.15	26.39	1660	2491	61.149	5.258
242	3	60	87.88	69.983	1180	4455	74.59	1.768		1221	16	70	85.02	110.565	1380	4806	18.697	4.072		1221	16	46	56.225	44.893	900	5864	5.638	1.411		1221	15	18	120.77	102.96	340	3180	3.203	1.838		85	1	85	20.41	25.61	1680	2475	61.971	4.541
243	3	61	88.227	70.07	1200	4507	74.948	1.948		1222	16	71	85.02	110.565	1400	4770	18.697	4.072		1222	16	47	56.312	45.067	920	5451	5.831	1.354		1222	15	19	120.77	102.96	360	3254	3.203	1.838		86	1	86	20.28	25.22	1700	3753	62.382	4.131
244	3	62	89.007	69.723	1220	4095	75.801	2.084		1223	16	72	85.02	110.565	1420	4881	18.697	4.072		1223	16	48	56.312	45.067	940	5416	5.831	1.354		1223	15	20	120.77	102.96	380	2733	3.203	1.838		87	1	87	20.93	24.31	1720	3296	63.5	3.488
245	3	63	89.267	69.55	1240	4597	76.114	2.167		1224	16	73	85.02	110.565	1440	5177	18.697	4.072		1224	16	49	56.312	45.067	960	5416	5.831	1.354		1224	15	21	120.64	103.09	400	2662	3.387	1.655		88	1	88	20.67	24.05	1740	2997	63.868	3.142
246	3	64	88.92	69.29	1260	4893	76.547	1.733		1225	16	74	85.02	110.565	1460	5029	18.697	4.072		1225	16	50	56.312	45.067	980	5776	5.831	1.354		1225	15	22	120.64	103.09	420	2700	3.387	1.655		89	1	89	20.15	26.52	1760	2450	66.392	5.387
247	3	65	88.747	67.643	1280	4972	78.203	1.357		1226	16	75	84.435	110.955	1480	5106	19.4	3.924		1226	16	51	56.312	45.067	1000	5201	5.831	1.354		1226	15	23	120.64	103.09	440	2774	3.387	1.655		90	1	90	20.67	26.26	1780	3064	66.974	5.234
248	3	66	88.66	67.99	1300	4437	78.56	1.156		1227	16	76	84.435	110.76	1500	5170	19.595	4.1		1227	16	52	55.965	45.327	1020	5692	6.265	0.921		1227	15	24	120.64	103.09	460	2884	3.387	1.655		91	1	92	19.76	26.65	1800	2758	67.964	5.474
249	3	67	85.627	67.383	1320	4781	81.654	2.094		1228	16	77	85.02	110.565	1520	5029	20.212	4.072		1228	16	53	55.965	45.327	1040	5583	6.265	0.921		1228	15	25	120.77	102.96	480	2957	3.571	1.838		92	2	1	42.51	9.62	0	2514	0	0
250	3	68	85.28	67.643	1340	3884	82.087	2.334		1229	16	78	85.02	110.565	1540	5029	20.212	4.072		1229	16	54	55.965	45.327	1060	5618	6.265	0.921		1229	15	26	120.77	102.96	500	3067	3.571	1.838		93	2	2	41.99	10.01	20	3186	0.65	0.65
251	3	69	86.06	67.643	1360	5314	82.867	1.593		1230	16	79	85.02	110.565	1560	5029	20.212	4.072		1230	16	55	56.052	45.24	1080	6006	6.387	1.044		1230	15	27	121.03	102.83	520	3120	3.862	2.116		94	2	3	42.38	9.75	40	2421	1.119	0.184
252	3	70	86.06	62.703	1380	4087	87.807	5.739		1231	16	80	85.02	110.565	1580	5139	20.212	4.072		1231	16	56	56.052	45.24	1100	5644	6.387	1.044		1231	15	28	121.03	102.83	540	3158	3.862	2.116		95	2	4	42.38	9.75	60	2448	1.119	0.184
253	3	71	87.62	63.743	1400	5500	89.682	4.507		1232	16	81	85.41	110.37	1600	5212	20.648	4.169		1232	16	57	56.052	45.24	1120	5431	6.387	1.044		1232	15	29	119.86	102.83	560	3977	5.032	1.482		96	2	5	42.25	9.49	80	2867	1.409	0.291
254	3	72	86.84	67.297	1420	4385	93.32	1.179		1233	16	82	85.215	110.175	1620	4965	20.924	4.399		1233	16	58	56.052	45.24	1140	5250	6.387	1.044		1233	15	30	120.64	102.7	580	3181	5.823	1.95		97	2	6	41.6	10.4	100	2149	2.528	1.199
255	3	73	88.227	67.037	1440	3949	94.731	1.397		1234	16	83	85.02	110.175	1640	4890	21.119	4.447		1234	16	59	56.052	45.24	1160	5934	6.387	1.044		1234	15	31	121.16	102.44	600	3842	6.404	2.484		98	2	7	40.56	13.65	120	2517	5.94	4.477
256	3	74	89.18	69.897	1460	4523	97.745	2.329		1235	16	84	85.02	110.175	1660	5038	21.119	4.447		1235	16	60	56.052	45.24	1180	5431	6.387	1.044		1235	15	32	121.03	102.83	620	3564	6.815	2.116		99	2	8	40.56	13.91	140	2243	6.2	4.712
257	3	75	88.313	69.55	1480	4537	98.679	1.516		1236	16	85	85.02	110.175	1680	4372	21.119	4.447		1236	16	61	56.052	45.24	1200	5465	6.387	1.044		1236	15	33	120.9	102.7	640	3483	6.999	2.116		100	2	9	40.69	14.17	160	2385	6.491	4.9
258	3	76	88.14	70.59	1500	4721	99.733	2.417		1237	16	86	85.02	110.175	1700	4334	21.119	4.447		1237	16	62	56.052	45.24	1220	5106	6.387	1.044		1237	15	34	120.9	102.7	660	3445	6.999	2.116		101	2	10	40.82	13.65	180	2041	7.027	4.37
259	3	77	86.667	69.723	1520	4747	101.442	1.709		1238	16	87	85.41	110.565	1720	4583	21.67	3.977		1238	16	63	56.052	45.24	1240	5286	6.387	1.044		1238	15	35	120.9	102.44	680	3705	7.259	2.315		102	2	11	40.69	13.91	200	2349	7.317	4.66
260	3	78	87.967	69.463	1540	4780	102.768	1.288		1239	16	88	85.41	110.565	1740	4768	21.67	3.977		1239	16	64	56.052	45.24	1260	5142	6.387	1.044		1239	15	36	120.9	102.44	700	3779	7.259	2.315		103	2	12	40.82	13.78	220	2235	7.501	4.49
261	3	79	88.573	68.683	1560	4502	103.756	1.127		1240	16	89	85.41	110.565	1760	4545	21.67	3.977		1240	16	65	56.052	45.24	1280	5286	6.387	1.044		1240	15	37	120.9	102.44	720	4002	7.259	2.315		104	2	13	40.56	13.78	240	2254	7.761	4.594
262	3	80	88.92	70.243	1580	5078	105.354	2.428		1241	16	90	85.41	110.565	1780	4916	21.67	3.977		1241	16	66	56.052	45.24	1300	5286	6.387	1.044		1241	15	38	120.9	102.44	740	4002	7.259	2.315		105	2	14	40.82	13.78	260	2306	8.021	4.49
263	3	81	88.747	69.81	1600	4786	105.821	1.976		1242	16	92	85.41	110.565	1800	4953	21.67	3.977		1242	16	67	56.052	45.24	1320	5069	6.387	1.044		1242	15	39	120.9	102.44	760	3928	7.259	2.315		106	2	15	40.82	13.78	280	2186	8.021	4.49
264	3	82	88.14	68.77	1620	4869	107.025	0.799		1243	17	1	102.96	105.69	0	4420	0	0		1243	16	68	56.052	45.24	1340	4925	6.387	1.044		1243	15	40	120.9	102.44	780	3891	7.259	2.315		107	2	16	40.56	13.78	300	2257	8.281	4.594
265	3	83	87.533	64.783	1640	4613	111.058	3.467		1244	17	2	102.765	106.08	20	2728	0.436	0.436		1244	16	69	56.052	45.24	1360	4709	6.387	1.044		1244	15	41	120.9	102.44	800	3742	7.259	2.315		108	2	17	40.56	13.78	320	2295	8.281	4.594
266	3	84	86.667	62.703	1660	4775	113.311	5.614		1245	17	3	102.57	106.08	40	4368	0.631	0.552		1245	16	70	57.178	45.067	1380	3930	7.527	2.094		1245	15	42	120.38	102.44	820	3922	7.779	2.035		109	2	18	40.56	14.43	340	2100	8.931	5.19
267	3	85	89.7	66.777	1680	4851	118.39	2.62		1246	17	4	102.96	105.69	60	2750	1.183	0		1246	16	71	57.178	45.067	1400	4037	7.527	2.094		1246	15	43	120.64	102.44	840	3885	8.039	2.164		110	2	19	40.82	14.17	360	2411	9.299	4.854
268	3	86	88.833	65.477	1700	4691	119.952	3.063		1247	17	5	103.74	105.495	80	4028	1.987	0.804		1247	16	72	57.178	45.067	1420	3967	7.527	2.094		1247	15	44	120.64	102.44	860	2884	8.039	2.164		111	2	20	40.82	14.17	380	2310	9.299	4.854
269	3	87	87.013	68.51	1720	4780	123.489	0.581		1248	17	6	102.765	105.105	100	4911	3.037	0.617		1248	16	73	57.178	45.067	1440	3894	7.527	2.094		1248	15	45	120.64	102.44	880	2662	8.039	2.164		112	2	21	40.82	13.91	400	2239	9.559	4.611
270	3	88	88.747	64.87	1740	5114	127.521	3.591		1249	17	7	101.985	104.325	120	4241	4.14	1.677		1249	16	74	57.178	45.067	1460	4182	7.527	2.094		1249	15	46	120.64	102.44	900	2700	8.039	2.164		113	2	22	40.82	13.78	420	2146	9.689	4.49
271	3	89	87.967	67.037	1760	5109	129.824	1.288		1250	17	8	102.96	103.545	140	4340	5.388	2.145		1250	16	75	57.178	45.067	1480	4576	7.527	2.094		1250	15	47	120.9	102.44	920	2740	8.299	2.315		114	2	23	40.69	14.04	440	2323	9.98	4.78
272	3	90	88.92	65.303	1780	4771	131.802	3.257		1251	17	9	102.18	94.77	160	3475	14.198	10.948		1251	16	76	56.918	46.28	1500	4144	8.768	1.683		1251	15	48	120.9	102.31	940	2921	8.429	2.418		115	2	24	40.69	14.04	460	2235	9.98	4.78
273	3	91	88.747	66.083	1800	4645	132.601	2.483		1252	17	10	102.96	94.965	180	4378	15.002	10.725		1252	16	77	56.658	45.067	1520	5508	10.009	1.635		1252	15	49	120.9	102.31	960	2846	8.429	2.418		116	2	25	40.43	14.17	480	2167	10.27	5.003
274	4	1	61.88	49.79	0	3666	0	0		1253	17	11	102.96	96.135	200	5194	16.172	9.555		1253	16	78	56.485	44.547	1540	5202	10.557	1.843		1253	15	50	120.9	102.31	980	2697	8.429	2.418		117	2	26	40.43	13.52	500	2922	10.92	4.42
275	4	2	61.49	49.27	20	3607	0.65	0.65		1254	17	12	101.79	94.965	220	5225	17.827	10.789		1254	16	79	56.485	44.547	1560	4734	10.557	1.843		1254	15	51	120.9	102.31	1000	2809	8.429	2.418		118	2	27	40.43	14.3	520	2290	11.7	5.121
276	4	3	61.23	49.01	40	3318	1.018	1.015		1255	17	13	102.375	94.575	240	3320	18.53	11.13		1255	16	80	56.485	44.547	1580	4268	10.557	1.843		1255	15	52	120.9	102.31	1020	2735	8.429	2.418		119	2	28	40.56	13.78	540	2223	12.236	4.594
277	4	4	60.97	48.88	60	3397	1.308	1.287		1256	17	14	102.765	94.575	260	3138	18.92	11.117		1256	16	81	56.485	44.547	1600	4734	10.557	1.843		1256	15	53	120.9	102.31	1040	2735	8.429	2.418		120	2	29	40.56	14.17	560	2480	12.626	4.95
278	4	5	59.67	48.1	80	4066	2.824	2.782		1257	17	15	102.96	94.575	280	3896	19.115	11.115		1257	16	82	56.485	44.547	1620	4591	10.557	1.843		1257	15	54	120.9	102.31	1060	2660	8.429	2.418		121	2	30	40.3	13.91	580	2803	12.994	4.826
279	4	6	59.02	47.97	100	3328	3.487	3.39		1258	17	16	102.96	94.965	300	4712	19.505	10.725		1258	16	83	56.485	44.547	1640	3980	10.557	1.843		1258	15	55	120.77	102.31	1080	2846	8.559	2.344		122	2	31	40.69	13.91	600	2704	13.384	4.66
280	4	7	59.67	48.62	120	4101	4.407	2.501		1259	17	17	102.96	94.965	320	5194	19.505	10.725		1259	16	84	56.485	44.547	1660	4590	10.557	1.843		1259	15	56	121.16	102.31	1100	2923	8.949	2.58		123	2	32	40.17	13.91	620	3335	13.904	4.887
281	4	8	59.54	48.36	140	4158	4.697	2.742		1260	17	18	102.765	95.16	340	3280	19.78	10.532		1260	16	85	56.572	44.547	1680	4805	10.644	1.901		1260	15	57	120.77	102.31	1120	2883	9.339	2.344		124	2	33	40.56	13.91	640	2296	14.294	4.712
282	4	9	59.54	48.1	160	4305	4.957	2.886		1261	17	19	102.765	95.16	360	4059	19.78	10.532		1261	16	86	56.572	44.547	1700	4660	10.644	1.901		1261	15	58	120.25	102.18	1140	3565	9.875	2.221		125	2	34	40.56	13.91	660	2465	14.294	4.712
283	4	10	59.54	47.71	180	3774	5.347	3.131		1262	17	20	102.57	95.16	380	2494	19.975	10.537		1262	16	87	56.485	44.373	1720	4447	10.838	1.976		1262	15	59	120.51	102.05	1160	4133	10.166	2.442		126	2	35	40.43	14.69	680	2923	15.085	5.48
284	4	11	59.54	47.71	200	3882	5.347	3.131		1263	17	21	102.57	95.16	400	2776	19.975	10.537		1263	16	88	56.485	44.373	1740	4663	10.838	1.976		1263	15	60	120.64	102.18	1180	2922	10.349	2.386		127	2	36	40.56	13.91	700	2642	15.876	4.712
285	4	12	59.54	48.36	220	4589	5.997	2.742		1264	17	22	102.57	95.16	420	2553	19.975	10.537		1264	16	89	56.485	44.373	1760	4807	10.838	1.976		1264	15	61	120.64	102.18	1200	2996	10.349	2.386		128	2	37	40.56	14.04	720	2565	16.006	4.831
286	4	13	60.19	49.01	240	4454	6.916	1.861		1265	17	23	102.57	95.16	440	3257	19.975	10.537		1265	16	90	56.485	44.373	1780	4590	10.838	1.976		1265	15	62	120.64	102.18	1220	3107	10.349	2.386		129	2	38	40.3	13.91	740	2659	16.296	4.826
287	4	14	60.97	48.75	260	3539	7.739	1.382		1266	17	24	102.375	94.965	460	2430	20.251	10.741		1266	16	92	56.485	44.373	1800	4626	10.838	1.976		1266	15	63	120.64	102.18	1240	3329	10.349	2.386		130	2	39	40.3	13.91	760	2477	16.296	4.826
288	4	15	60.19	48.23	280	3988	8.676	2.3		1267	17	25	102.375	94.965	480	2431	20.251	10.741		1267	17	1	61.165	46.973	1440	2126	0	0		1267	15	64	121.03	102.05	1260	3533	10.76	2.705		131	2	40	40.69	13.91	780	2918	16.686	4.66
289	4	16	59.93	47.97	300	3016	9.044	2.667		1268	17	26	102.375	94.965	500	2483	20.251	10.741		1268	17	2	61.338	47.667	1460	2262	0.715	0.715		1268	15	65	120.64	102.18	1280	3403	11.172	2.386		132	2	41	40.17	13.91	800	3013	17.206	4.887
290	4	17	59.8	47.84	320	3102	9.228	2.851		1269	17	27	102.375	94.965	520	2512	20.251	10.741		1269	17	3	61.512	47.493	1480	2993	0.96	0.625		1269	15	66	120.77	101.79	1300	4255	11.583	2.791		133	2	42	40.56	13.91	820	2750	17.596	4.712
291	4	18	59.8	47.84	340	3352	9.228	2.851		1270	17	28	102.375	94.965	540	2396	20.251	10.741		1270	17	4	61.512	47.407	1500	2926	1.046	0.555		1270	15	67	120.77	101.79	1320	4329	11.583	2.791		134	2	43	40.3	13.91	840	2439	17.856	4.826
292	4	19	59.8	47.84	360	3962	9.228	2.851		1271	17	29	102.375	94.77	560	2949	20.446	10.936		1271	17	5	61.512	47.407	1520	2428	1.046	0.555		1271	15	68	120.9	102.44	1340	3705	12.246	2.315		135	2	44	40.56	13.91	860	2930	18.116	4.712
293	4	20	59.8	47.84	380	3531	9.228	2.851		1272	17	30	102.375	94.77	580	2727	20.446	10.936		1272	17	6	61.512	47.407	1540	2602	1.046	0.555		1272	15	69	120.64	101.92	1360	4108	12.827	2.616		136	2	45	40.43	13.65	880	2456	18.407	4.535
294	4	21	59.8	47.71	400	3710	9.358	2.942		1273	17	31	102.375	94.77	600	2766	20.446	10.936		1273	17	7	62.205	47.407	1560	2340	1.74	1.127		1273	15	70	120.64	101.92	1380	4776	12.827	2.616		137	2	46	40.43	13.91	900	2780	18.667	4.768
295	4	22	59.8	47.71	420	3890	9.358	2.942		1274	17	32	102.375	94.77	620	2875	20.446	10.936		1274	17	8	62.205	47.407	1580	2220	1.74	1.127		1274	15	71	120.64	102.05	1400	3111	12.957	2.501		138	2	47	40.43	13.52	920	2365	19.057	4.42
296	4	23	59.8	47.71	440	3890	9.358	2.942		1275	17	33	102.57	94.575	640	2923	20.722	11.122		1275	17	9	62.205	47.927	1600	5650	2.26	1.411		1275	15	72	120.64	102.05	1420	4594	12.957	2.501		139	2	48	40.3	13.91	940	2659	19.468	4.826
297	4	24	59.8	47.71	460	3853	9.358	2.942		1276	17	34	102.57	94.575	660	2850	20.722	11.122		1276	17	10	59.952	45.067	1620	5121	5.901	2.26		1276	15	73	120.64	102.18	1440	3218	13.087	2.386		140	2	49	40.17	13.91	960	2689	19.598	4.887
298	4	25	59.8	47.71	480	3746	9.358	2.942		1277	17	35	103.35	94.38	680	5440	21.526	11.317		1277	17	11	61.165	50.44	1640	2296	11.409	3.467		1277	15	74	120.77	102.18	1460	5109	13.217	2.453		141	2	50	40.56	14.04	980	4369	20.009	4.831
299	4	26	59.8	47.71	500	4212	9.358	2.942		1278	17	36	103.35	94.38	700	4883	21.526	11.317		1278	17	12	57.352	48.707	1660	3997	15.598	4.189		1278	15	75	120.9	102.05	1480	2995	13.401	2.632		142	2	51	40.04	13.78	1000	2801	20.591	4.838
300	4	27	59.67	47.84	520	3491	9.541	2.947		1279	17	37	103.155	94.38	720	3718	21.721	11.312		1279	17	13	60.472	50.353	1680	4623	19.126	3.45		1279	15	76	121.55	102.57	1500	2996	14.233	2.68		143	2	52	40.43	13.78	1020	3427	20.981	4.651
301	4	28	59.8	48.1	540	3357	9.832	2.68		1280	17	38	102.96	94.38	740	3525	21.916	11.31		1280	17	14	62.638	46.28	1700	3822	23.74	1.628		1280	15	77	118.56	101.01	1520	3489	17.606	3.375		144	2	53	39.52	13.78	1040	4622	21.891	5.123
302	4	29	59.8	48.36	560	3818	10.092	2.524		1281	17	39	103.35	94.38	760	4142	22.306	11.317		1281	17	15	60.212	50.093	1720	2432	28.26	3.262		1281	15	78	118.04	101.01	1540	4360	18.126	3.551		145	2	54	40.17	13.91	1060	2798	22.553	4.887
303	4	30	59.8	48.36	580	3782	10.092	2.524		1282	17	40	103.35	94.38	780	3992	22.306	11.317		1282	17	16	58.478	45.5	1740	2219	33.169	3.064		1282	15	79	118.04	101.01	1560	4471	18.126	3.551		146	2	55	39.78	13.52	1080	3572	23.105	4.761
304	4	31	59.8	48.36	600	3890	10.092	2.524		1283	17	41	103.35	94.38	800	4030	22.306	11.317		1283	17	17	58.478	45.5	1760	3955	33.169	3.064		1283	15	80	118.04	101.01	1580	4211	18.126	3.551		147	2	56	39.65	14.04	1100	3116	23.641	5.265
305	4	32	59.8	48.36	620	3997	10.092	2.524		1284	17	42	103.35	94.38	820	5070	22.306	11.317		1284	17	18	69.658	46.02	1780	5265	44.361	8.547		1284	15	81	118.04	101.01	1600	4137	18.126	3.551		148	2	57	40.04	13.65	1120	2703	24.192	4.727
306	4	33	60.06	51.09	640	3651	12.835	2.237		1285	17	43	103.35	94.38	840	4512	22.306	11.317		1285	18	1	101.01	49.01	0	3124	0	0		1285	15	82	117.78	100.75	1620	4626	18.493	3.896		149	2	58	39.91	14.04	1140	2784	24.604	5.128
307	4	34	59.67	48.62	660	4246	15.335	2.501		1286	17	44	102.96	94.575	860	4340	22.742	11.115		1286	18	2	100.88	49.4	20	2334	0.411	0.411		1286	15	83	117.39	100.49	1640	5156	18.962	4.306		150	2	59	40.04	13.65	1160	2774	25.015	4.727
308	4	35	61.1	46.8	680	4617	17.65	3.09		1287	17	45	102.18	94.77	880	4850	23.546	10.948		1287	18	3	100.88	49.4	40	2435	0.411	0.411		1287	15	84	117.39	100.49	1660	5083	18.962	4.306		151	2	60	39.91	14.17	1180	2927	25.551	5.24
309	4	36	62.14	46.28	700	5123	18.812	3.52		1288	17	46	102.57	96.525	900	5144	25.344	9.173		1288	18	4	100.88	49.4	60	2451	0.411	0.411		1288	15	85	117.39	100.49	1680	4935	18.962	4.306		152	2	61	40.17	13.78	1200	3161	26.019	4.773
310	4	37	61.88	46.8	720	5038	19.394	2.99		1289	17	47	103.545	95.355	920	4770	26.867	10.352		1289	18	5	100.88	49.4	80	2858	0.411	0.411		1289	15	86	117.65	100.49	1700	4900	19.222	4.186		153	2	62	40.17	13.78	1220	3376	26.019	4.773
311	4	38	60.97	48.62	740	4467	21.429	1.482		1290	17	48	103.545	94.965	940	4770	27.257	10.741		1290	18	6	100.88	49.4	100	2822	0.411	0.411		1290	15	87	117.91	100.62	1720	4900	19.513	3.96		154	2	63	39.78	13.78	1240	2891	26.409	4.976
312	4	39	60.32	49.01	760	4574	22.187	1.744		1291	17	49	102.96	94.575	960	4378	27.96	11.115		1291	18	7	100.88	49.4	120	2468	0.411	0.411		1291	15	88	118.04	100.88	1740	4541	19.803	3.67		155	2	64	40.17	13.78	1260	2982	26.799	4.773
313	4	40	61.49	48.62	780	5044	23.42	1.233		1292	17	50	102.765	93.405	980	4290	29.146	12.287		1292	18	8	100.88	49.4	140	2456	0.411	0.411		1292	15	89	118.04	100.88	1760	4577	19.803	3.67		156	2	65	40.04	13.78	1280	2838	26.929	4.838
314	4	41	62.01	47.71	800	5074	24.468	2.084		1293	17	51	103.155	94.965	1000	4789	30.754	10.727		1293	18	9	100.88	49.92	160	2210	0.931	0.919		1293	15	90	118.3	101.27	1780	4242	20.272	3.211		157	2	66	40.04	13.65	1300	2774	27.059	4.727
315	4	42	60.84	48.1	820	4891	25.701	1.984		1294	17	52	103.35	94.77	1020	4480	31.03	10.927		1294	18	10	101.01	49.4	180	2390	1.467	0.39		1294	15	92	117.91	100.88	1800	4568	20.824	3.723		158	2	67	39.78	14.17	1320	3003	27.641	5.306
316	4	43	60.58	49.01	840	4594	26.648	1.516		1295	17	53	103.35	94.77	1040	4665	31.03	10.927		1295	18	11	101.01	49.4	200	2446	1.467	0.39		1295	16	1	119.47	125.58	0	3590	0	0		159	2	68	40.43	14.04	1340	4333	28.304	4.885
317	4	44	61.23	47.58	860	4716	28.219	2.304		1296	17	54	103.35	94.575	1060	5250	31.225	11.122		1296	18	12	101.01	49.4	220	2168	1.467	0.39		1296	16	2	119.08	125.58	20	3168	0.39	0.39		160	2	69	39.78	13.65	1360	3146	29.062	4.868
318	4	45	60.84	47.45	880	4393	28.63	2.561		1297	17	55	102.57	93.21	1080	5102	32.797	12.486		1297	18	13	101.14	49.14	240	2713	1.758	0.184		1297	16	3	120.38	125.58	40	3290	1.69	0.91		161	2	70	40.43	13.65	1380	3431	29.712	4.535
319	4	46	56.55	45.24	900	5055	33.455	7.008		1298	17	56	102.96	93.015	1100	3042	33.233	12.675		1298	18	14	101.14	49.14	260	2750	1.758	0.184		1298	16	4	120.51	125.58	60	3322	1.82	1.04		162	2	71	40.43	13.26	1400	2815	30.102	4.192
320	4	47	56.16	46.28	920	5301	34.566	6.711		1299	17	57	103.155	93.015	1120	5530	33.428	12.676		1299	18	15	101.14	49.14	280	2372	1.758	0.184		1299	16	5	120.51	125.58	80	3361	1.82	1.04		163	2	72	40.04	13.91	1420	3057	30.86	4.95
321	4	48	56.16	46.02	940	4291	34.826	6.851		1300	17	58	103.155	93.015	1140	2575	33.428	12.676		1300	18	16	101.14	49.14	300	2441	1.758	0.184		1300	16	6	120.25	125.58	100	3229	2.08	0.78		164	2	73	40.04	13.65	1440	2774	31.12	4.727
322	4	49	56.16	45.76	960	2888	35.086	6.997		1301	17	59	103.155	93.015	1160	5457	33.428	12.676		1301	18	17	101.14	49.14	320	2228	1.758	0.184		1301	16	7	120.51	125.58	120	3397	2.34	1.04		165	2	74	40.56	13.52	1460	3899	31.656	4.36
323	4	50	55.9	45.89	980	4117	35.377	7.139		1302	17	60	102.57	93.015	1180	2666	34.013	12.681		1302	18	18	101.14	49.14	340	2025	1.758	0.184		1302	16	8	118.3	126.62	140	3316	4.782	1.565		166	2	75	40.17	13.52	1480	3125	32.046	4.548
324	4	51	56.16	45.5	1000	2928	35.846	7.15		1303	17	61	102.57	93.015	1200	2739	34.013	12.681		1303	18	19	101.01	49.66	360	2685	2.294	0.65		1303	16	9	119.08	125.45	160	5204	6.189	0.411		167	2	76	40.3	13.13	1500	2659	32.457	4.148
325	4	52	56.16	45.63	1020	2857	35.976	7.073		1304	17	62	102.57	92.82	1220	2520	34.208	12.876		1304	18	20	101.27	49.66	380	2328	2.554	0.7		1304	16	10	118.43	126.62	180	3988	7.527	1.471		168	2	77	39.91	13.78	1520	2927	33.215	4.906
326	4	53	56.16	45.76	1040	3318	36.106	6.997		1305	17	63	102.57	92.82	1240	3485	34.208	12.876		1305	18	21	101.27	49.66	400	2208	2.554	0.7		1305	16	11	118.04	126.62	200	3576	7.917	1.768		169	2	78	40.43	13.65	1540	3540	33.751	4.535
327	4	54	55.77	45.76	1060	3542	36.496	7.319		1306	17	64	102.57	92.82	1260	2707	34.208	12.876		1306	18	22	101.27	49.66	420	2403	2.554	0.7		1306	16	12	119.73	127.14	220	5148	9.685	1.582		170	2	79	39.91	13.65	1560	2746	34.271	4.796
328	4	55	55.77	45.76	1080	4400	36.496	7.319		1307	17	65	102.57	92.82	1280	2817	34.208	12.876		1307	18	23	101.27	49.66	440	2930	2.554	0.7		1307	16	13	119.08	127.14	240	3465	10.335	1.608		171	2	80	39.91	13.65	1580	2711	34.271	4.796
329	4	56	56.16	45.63	1100	3502	36.907	7.073		1308	17	66	102.57	92.235	1300	2777	34.793	13.461		1308	18	24	101.27	49.66	460	2966	2.554	0.7		1308	16	14	120.25	124.41	260	5050	13.305	1.406		172	2	81	39.65	14.43	1600	3295	35.093	5.596
330	4	57	56.29	45.63	1120	3444	37.037	6.968		1309	17	67	102.96	92.625	1320	2894	35.345	13.065		1309	18	25	101.27	49.4	480	3320	2.814	0.469		1309	16	15	121.03	125.19	280	4227	14.409	1.608		173	2	82	40.04	13.78	1620	2729	35.851	4.838
331	4	58	56.55	45.76	1140	3725	37.327	6.682		1310	17	68	102.96	92.625	1340	3117	35.345	13.065		1310	18	26	101.27	49.4	500	2855	2.814	0.469		1310	16	16	119.99	124.02	300	5299	15.974	1.644		174	2	83	39.91	13.78	1640	2746	35.981	4.906
332	4	59	56.55	45.63	1160	3407	37.457	6.761		1311	17	69	102.96	92.625	1360	2968	35.345	13.065		1311	18	27	101.27	49.4	520	3499	2.814	0.469		1311	16	17	119.47	124.67	320	3961	16.806	0.91		175	2	84	40.17	13.65	1660	2798	36.272	4.66
333	4	60	56.16	45.5	1180	3358	37.868	7.15		1312	17	70	102.96	92.625	1380	2857	35.345	13.065		1312	18	28	101.01	49.53	540	2764	3.104	0.52		1312	16	18	121.42	124.41	340	4091	18.774	2.274		176	2	85	39.78	14.04	1680	2928	36.823	5.195
334	4	61	56.81	46.15	1200	3810	38.788	6.241		1313	17	71	102.96	92.625	1400	3858	35.345	13.065		1313	18	29	101.01	49.66	560	2818	3.234	0.65		1313	16	19	118.95	125.58	360	4437	21.507	0.52		177	2	86	40.43	13.65	1700	2928	37.581	4.535
335	4	62	57.46	45.89	1220	3710	39.488	5.895		1314	17	72	102.96	92.625	1420	2968	35.345	13.065		1314	18	30	101.01	49.66	580	2967	3.234	0.65		1314	16	20	120.77	124.93	380	2882	23.439	1.453		178	2	87	39.78	13.52	1720	3249	38.244	4.761
336	4	63	57.59	46.54	1240	3270	40.151	5.382		1315	17	73	102.96	92.625	1440	3636	35.345	13.065		1315	18	31	101.01	49.66	600	3186	3.234	0.65		1315	16	21	120.64	125.84	400	5480	24.358	1.199		179	2	88	40.43	13.39	1740	3181	38.907	4.306
337	4	64	58.24	47.45	1260	3076	41.269	4.327		1316	17	74	102.96	92.625	1460	3117	35.345	13.065		1316	18	32	101.01	49.66	620	3297	3.234	0.65		1316	16	22	120.38	125.19	420	3328	25.059	0.99		180	2	89	40.82	13.39	1760	3334	39.297	4.131
338	4	65	58.63	47.97	1280	3679	41.919	3.725		1317	17	75	102.96	92.625	1480	3191	35.345	13.065		1317	18	33	101.01	49.66	640	3257	3.234	0.65		1317	16	23	119.99	125.06	440	3249	25.47	0.735		181	2	90	40.82	13.13	1780	3010	39.557	3.896
339	4	66	58.76	47.97	1300	3652	42.049	3.612		1318	17	76	102.96	92.625	1500	3487	35.345	13.065		1318	18	34	101.01	49.66	660	3422	3.234	0.65		1318	16	24	119.73	125.06	460	4069	25.73	0.581		182	2	91	41.08	13.26	1800	3217	39.848	3.911
340	4	67	58.63	47.71	1320	3613	42.34	3.859		1319	17	77	102.96	92.625	1520	4304	35.345	13.065		1319	18	35	101.14	49.66	680	3499	3.364	0.663		1319	16	25	120.9	124.54	480	3519	27.01	1.768		183	3	1	97.11	26.91	0	4140	0	0
341	4	68	58.5	47.71	1340	3559	42.47	3.969		1320	17	78	102.96	92.625	1540	4044	35.345	13.065		1320	18	36	101.4	50.44	700	4218	4.187	1.482		1320	16	26	118.04	126.49	500	3544	30.472	1.695		184	3	2	95.16	26.39	20	3983	2.018	2.018
342	4	69	58.37	47.71	1360	3858	42.6	4.08		1321	17	79	102.96	92.625	1560	3710	35.345	13.065		1321	18	37	101.4	50.44	720	4109	4.187	1.482		1321	16	27	119.21	125.06	520	4467	32.319	0.581		185	3	3	94.77	27.3	40	3774	3.008	2.372
343	4	70	58.63	47.71	1380	3721	42.86	3.859		1322	17	80	102.96	92.625	1580	3339	35.345	13.065		1322	18	38	101.53	49.92	740	3695	4.723	1.048		1322	16	28	119.6	124.41	540	4624	33.077	1.177		186	3	4	95.68	27.3	60	4590	3.918	1.482
344	4	71	58.63	47.71	1400	3934	42.86	3.859		1323	17	81	102.96	92.625	1600	3487	35.345	13.065		1323	18	39	101.66	49.79	760	3567	4.907	1.015		1323	16	29	119.6	124.54	560	3589	33.207	1.048		187	3	5	94.9	26.52	80	3953	5.021	2.244
345	4	72	58.63	47.71	1420	3899	42.86	3.859		1324	17	82	102.96	92.625	1620	4081	35.345	13.065		1324	18	40	101.66	49.79	780	3711	4.907	1.015		1324	16	30	117.78	126.23	580	4109	35.691	1.811		188	3	6	96.59	27.04	100	3694	6.789	0.536
346	4	73	58.63	47.71	1440	4042	42.86	3.859		1325	17	83	102.96	92.625	1640	3933	35.345	13.065		1325	18	41	101.53	49.53	800	3191	5.197	0.735		1325	16	31	118.56	125.32	600	4751	36.889	0.946		189	3	7	96.59	27.3	120	3515	7.049	0.65
347	4	74	58.76	47.71	1460	3944	42.99	3.75		1326	17	84	102.96	92.625	1660	3821	35.345	13.065		1326	18	42	101.66	49.4	820	3526	5.381	0.758		1326	16	32	120.38	125.45	620	3736	38.714	0.919		190	3	8	96.85	26.65	140	4341	7.75	0.368
348	4	75	58.76	47.71	1480	4122	42.99	3.75		1327	17	85	102.96	92.625	1680	2709	35.345	13.065		1327	18	43	101.66	49.27	840	3276	5.511	0.7		1327	16	33	118.56	124.28	640	5042	40.878	1.587		191	3	9	96.46	26.91	160	5050	8.218	0.65
349	4	76	58.89	47.71	1500	3794	43.12	3.642		1328	17	86	102.96	92.625	1700	3339	35.345	13.065		1328	18	44	101.66	49.27	860	3526	5.511	0.7		1328	16	34	118.17	124.93	660	4328	41.636	1.453		192	3	10	95.55	26.65	180	4283	9.165	1.582
350	4	77	59.15	47.32	1520	4447	43.588	3.682		1329	17	87	102.96	92.625	1720	3302	35.345	13.065		1329	18	45	101.79	48.36	880	4400	6.43	1.015		1329	16	35	119.6	124.8	680	5139	43.072	0.791		193	3	11	94.77	26.13	200	3949	10.102	2.467
351	4	78	59.54	47.06	1540	4593	44.057	3.596		1330	17	88	102.96	92.625	1740	2783	35.345	13.065		1330	18	46	101.53	49.14	900	4129	7.252	0.536		1330	16	36	118.95	124.8	700	4251	43.722	0.937		194	3	12	95.03	26.39	220	4548	10.47	2.144
352	4	79	60.06	46.8	1560	4771	44.638	3.5		1331	17	89	102.96	92.625	1760	3451	35.345	13.065		1331	18	47	101.53	49.14	920	3766	7.252	0.536		1331	16	37	118.95	124.8	720	4326	43.722	0.937		195	3	13	96.33	26.52	240	4137	11.776	0.872
353	4	80	60.45	46.8	1580	4516	45.028	3.314		1332	17	90	102.57	92.04	1780	3959	36.048	13.656		1332	18	48	101.53	49.14	940	4019	7.252	0.536		1332	16	38	118.95	124.8	740	4251	43.722	0.937		196	3	14	96.46	26.78	260	3650	12.067	0.663
354	4	81	60.71	47.19	1600	4683	45.497	2.851		1333	17	92	102.57	91.845	1800	3035	36.243	13.85		1333	18	49	101.53	49.14	960	3803	7.252	0.536		1333	16	39	118.95	124.8	760	4289	43.722	0.937		197	3	15	96.2	26.78	280	3961	12.327	0.919
355	4	82	60.84	47.06	1620	4464	45.681	2.921		1	18	1	101.963	8.32	0	4007	0	0		1334	18	50	101.53	49.14	980	3623	7.252	0.536		1334	16	40	118.95	124.8	780	4363	43.722	0.937		198	3	16	96.59	26.65	300	3843	12.738	0.581
356	4	83	60.97	46.67	1640	4257	46.092	3.25		2	18	2	101.877	7.973	20	4072	0.357	0.357		1335	18	51	101.27	47.19	1000	5328	9.22	1.838		1335	16	41	118.43	124.8	800	4210	44.242	1.3		199	3	17	95.55	26.65	320	4283	13.778	1.582
357	4	84	60.06	46.54	1660	4370	47.011	3.725		3	18	3	101.877	7.973	40	3821	0.357	0.357		1336	18	52	100.88	46.54	1020	3145	9.978	2.473		1336	16	42	118.43	124.8	820	4357	44.242	1.3		200	3	18	94.9	26.78	340	3342	14.441	2.214
358	4	85	59.41	46.8	1680	4534	47.711	3.878		4	18	4	101.877	7.973	60	3317	0.357	0.357		1337	18	53	102.96	46.67	1040	2958	12.062	3.046		1337	16	43	118.43	124.28	840	5130	44.762	1.665		201	3	19	94.64	26.39	360	4024	14.91	2.524
359	4	86	59.67	46.54	1700	4572	48.079	3.93		5	18	5	101.877	7.973	80	2888	0.357	0.357		1338	18	54	111.93	46.8	1060	5639	21.033	11.141		1338	16	44	118.3	125.32	860	4316	45.81	1.199		202	3	20	95.16	26.13	380	3874	15.491	2.1
360	4	87	60.06	46.93	1720	4478	48.631	3.39		6	18	6	101.877	7.973	100	2600	0.357	0.357		1339	18	55	100.49	36.14	1080	5484	36.67	12.881		1339	16	45	117.65	125.19	880	5053	46.473	1.861		203	3	21	95.03	26.78	400	3579	16.154	2.084
361	4	88	59.28	47.45	1740	4175	49.568	3.498		7	18	7	101.877	7.973	120	2743	0.357	0.357		1340	18	56	101.92	34.32	1100	3068	38.984	14.718		1340	16	46	118.82	124.93	900	4153	47.671	0.919		204	3	22	95.16	26.65	420	3658	16.338	1.967
362	4	89	58.24	47.58	1760	4692	50.616	4.258		8	18	8	102.31	8.233	140	4616	0.863	0.357		1341	18	57	86.84	26	1120	4556	56.207	27.023		1341	16	47	118.69	123.76	920	4987	48.848	1.98		205	3	23	95.16	26.65	440	3658	16.338	1.967
363	4	90	58.5	48.36	1780	3304	51.438	3.67		9	18	9	101.877	7.8	160	2564	1.476	0.527		1342	18	58	78.91	27.43	1140	4657	64.265	30.889		1342	16	48	118.17	124.15	940	4995	49.498	1.933		206	3	24	95.55	26.52	460	4638	16.749	1.608
364	4	91	58.5	48.36	1800	3878	51.438	3.67		10	18	10	102.137	8.147	180	3516	1.909	0.245		1343	18	59	78.78	27.04	1160	4235	64.676	31.255		1343	16	49	118.95	124.54	960	4247	50.37	1.163		207	3	25	94.77	26.91	480	3733	17.621	2.34
365	5	1	87.49	43.485	0	4947	0	0		11	18	11	102.137	8.147	200	2762	1.909	0.245		1344	18	60	72.54	30.16	1200	4470	71.653	34.145		1344	16	50	117.78	124.67	980	3369	51.548	1.919		208	3	26	96.85	26.52	500	4129	19.737	0.469
366	5	2	87.36	43.745	20	5291	0.291	0.291		12	18	12	102.397	7.887	220	4951	2.277	0.613		1345	18	61	72.54	29.64	1220	3463	72.173	34.435		1345	16	51	118.69	125.06	1000	4580	52.538	0.937		209	3	27	96.2	27.04	520	3786	20.57	0.919
367	5	3	87.36	43.615	40	5003	0.421	0.184		13	18	13	102.223	7.973	240	3175	2.47	0.433		1346	18	62	72.54	29.64	1240	3177	72.173	34.435		1346	16	52	118.95	124.67	1020	4178	53.006	1.048		210	3	28	96.72	26.52	540	4281	21.305	0.552
368	5	4	87.62	43.355	60	4705	0.788	0.184		14	18	14	102.31	8.233	260	4112	2.744	0.357		1347	18	63	72.54	29.64	1260	4215	72.173	34.435		1347	16	53	118.95	124.67	1040	4511	53.006	1.048		211	3	29	94.77	26.78	560	4134	23.272	2.344
369	5	5	87.49	43.225	80	3695	0.972	0.26		15	18	15	102.223	8.233	280	3390	2.831	0.274		1348	18	64	72.41	29.38	1280	4728	72.463	34.689		1348	16	54	118.56	123.89	1060	4751	53.878	1.919		212	3	30	94.25	26.65	580	4278	23.808	2.872
370	5	6	87.49	43.225	100	3517	0.972	0.26		16	18	16	102.223	8.233	300	2922	2.831	0.274		1349	18	65	71.11	28.73	1300	3845	73.917	36.129		1349	16	55	118.82	124.15	1080	5488	54.246	1.571		213	3	34	95.81	26.78	600	4140	25.374	1.306
371	5	7	87.49	43.225	120	3588	0.972	0.26		17	18	17	102.31	8.06	320	3037	3.025	0.433		1350	18	66	71.63	29.12	1320	4076	74.567	35.48		1350	16	56	117.39	125.58	1100	5158	56.268	2.08		214	3	35	95.03	26.78	620	4297	26.154	2.084
372	5	8	87.49	43.225	140	3552	0.972	0.26		18	18	18	102.31	8.06	340	2714	3.025	0.433		1351	18	67	71.63	29.12	1340	4075	74.567	35.48		1351	16	57	117.13	125.71	1120	4047	56.559	2.344		215	3	36	90.74	30.68	640	2920	31.951	7.402
373	5	9	87.49	43.225	160	3517	0.972	0.26		19	18	19	102.483	7.887	360	3227	3.27	0.677		1352	18	68	71.63	29.12	1360	4075	74.567	35.48		1352	16	58	117	125.84	1140	3796	56.743	2.484		216	3	37	90.48	30.94	660	2621	32.319	7.759
374	5	10	92.82	32.565	180	4703	12.89	12.151		20	18	20	102.483	7.8	380	3078	3.357	0.735		1353	18	69	71.63	29.12	1380	4147	74.567	35.48		1353	16	59	117	125.84	1160	3833	56.743	2.484		217	3	38	90.74	30.68	680	2740	32.687	7.402
375	5	11	91	24.895	200	4940	20.773	18.918		21	18	21	102.483	7.887	400	3583	3.443	0.677		1354	18	70	71.63	29.12	1400	4112	74.567	35.48		1354	16	60	117	125.84	1180	3833	56.743	2.484		218	3	39	84.89	34.06	700	2491	39.443	14.158
376	5	12	91.39	26.455	220	4926	22.381	17.471		22	18	22	102.483	8.233	420	4232	3.79	0.527		1355	18	71	71.76	28.47	1420	3875	75.23	35.741		1355	16	61	114.92	125.71	1200	5470	58.827	4.552		219	3	40	85.93	33.8	720	3651	40.515	13.133
377	5	13	93.99	30.615	240	4121	27.287	14.418		23	18	23	102.31	8.147	440	3355	3.984	0.388		1356	18	72	71.63	28.86	1440	3209	75.641	35.626		1356	16	62	116.35	125.97	1220	4597	60.28	3.144		220	3	41	85.28	34.06	740	3366	41.215	13.823
378	5	14	92.69	23.985	260	4964	34.043	20.181		24	18	24	102.31	8.147	460	3784	3.984	0.388		1357	18	73	71.63	28.86	1460	3424	75.641	35.626		1357	16	63	117.13	125.97	1240	4198	61.06	2.372		221	3	42	85.28	33.93	760	2688	41.345	13.756
379	5	15	92.82	23.855	280	4919	34.227	20.341		25	18	25	102.31	8.147	480	4322	3.984	0.388		1358	18	74	71.76	27.95	1480	3916	76.56	36.043		1358	16	64	117.13	125.97	1260	4122	61.06	2.372		222	3	43	86.06	34.19	780	3188	42.167	13.233
380	5	16	90.87	22.685	300	4605	36.501	21.073		26	18	26	101.877	8.06	500	4288	4.426	0.274		1359	18	75	71.76	28.08	1500	3516	76.69	35.967		1359	16	65	117.13	125.97	1280	5607	61.06	2.372		223	3	44	88.01	32.76	800	2941	44.585	10.818
381	5	17	92.56	22.555	320	3992	38.196	21.535		27	18	27	102.05	8.06	520	4341	4.599	0.274		1360	18	76	71.89	27.95	1520	3565	76.874	35.937		1360	16	66	117.13	125.97	1300	5718	61.06	2.372		224	3	45	88.01	32.37	820	2418	44.975	10.612
382	5	18	90.74	22.165	340	4355	40.058	21.566		28	18	28	102.31	7.887	540	3901	4.912	0.555		1361	18	77	71.89	27.95	1540	3459	76.874	35.937		1361	16	67	117.13	125.97	1320	3899	61.06	2.372		225	3	46	88.01	32.37	840	2652	44.975	10.612
383	5	19	87.75	22.165	360	2855	43.048	21.322		29	18	29	102.223	7.973	560	3969	5.034	0.433		1362	18	78	71.89	27.95	1560	3421	76.874	35.937		1362	16	68	118.95	124.67	1340	5031	63.297	1.048		226	3	47	88.01	32.37	860	2618	44.975	10.612
384	5	20	94.38	24.115	380	3638	49.958	20.559		30	18	30	102.57	7.887	580	4750	5.391	0.746		1363	18	79	71.89	27.95	1580	3206	76.874	35.937		1363	16	69	119.08	124.67	1360	4460	63.427	0.99		227	3	48	88.01	32.37	880	2689	44.975	10.612
385	5	23	94.12	23.595	400	3921	50.54	20.966		31	18	31	102.223	8.147	600	4186	5.825	0.312		1364	18	80	71.89	27.95	1600	3098	76.874	35.937		1364	16	70	118.95	124.67	1380	4585	63.557	1.048		228	3	49	85.15	33.67	900	3410	48.117	13.738
386	5	24	109.07	38.155	420	3471	71.408	22.228		32	18	32	102.31	8.06	620	4184	5.947	0.433		1365	18	81	71.89	27.95	1620	3243	76.874	35.937		1365	16	71	117.52	126.1	1400	2995	65.579	2.018		229	3	50	89.7	28.34	920	3989	55.125	7.547
387	5	25	108.68	35.165	440	5083	74.424	22.765		33	18	33	102.31	8.06	640	4041	5.947	0.433		1366	18	82	71.89	27.95	1640	3206	76.874	35.937		1366	16	72	118.82	123.63	1420	2974	68.371	2.055		230	3	51	89.44	28.21	940	3344	55.416	7.779
388	5	27	108.42	35.295	460	4986	74.714	22.475		34	18	34	102.223	8.06	660	4367	6.034	0.368		1367	18	83	71.89	27.95	1660	2811	76.874	35.937		1367	16	73	118.04	124.93	1440	4883	69.887	1.571		231	3	52	87.88	30.03	960	2657	57.813	9.743
389	5	28	109.2	35.555	480	4376	75.537	23.113		35	18	35	102.657	7.8	680	4247	6.539	0.867		1368	18	84	71.89	27.95	1680	3098	76.874	35.937		1368	16	74	118.56	124.28	1460	3966	70.719	1.587		232	3	53	88.53	29.12	980	2686	58.931	8.86
390	5	29	108.29	36.595	500	4295	76.918	21.911		36	18	36	102.743	7.627	700	4391	6.733	1.044		1369	18	85	71.89	27.95	1700	3063	76.874	35.937		1369	16	75	118.69	124.02	1480	3841	71.01	1.744		233	3	54	87.75	30.16	1000	2644	60.231	9.908
391	5	36	99.06	28.275	520	3530	89.345	19.11		37	18	37	102.483	7.627	720	4342	6.993	0.867		1370	18	86	71.89	27.95	1720	2776	76.874	35.937		1370	16	76	118.69	124.02	1500	3730	71.01	1.744		234	3	55	87.88	29.64	1020	3375	60.767	9.625
392	5	37	98.8	28.925	540	4206	90.045	18.437		38	18	38	102.57	7.627	740	4494	7.08	0.921		1371	18	87	71.89	27.69	1740	2888	77.134	36.09		1371	16	77	118.69	124.02	1520	3288	71.01	1.744		235	3	56	87.62	30.03	1040	2737	61.236	9.99
393	5	38	98.8	28.925	560	4134	90.045	18.437		39	18	39	102.743	7.713	760	4540	7.274	0.988		1372	18	88	71.89	27.69	1760	3355	77.134	36.09		1372	16	78	118.69	124.02	1540	4692	71.01	1.744		236	3	57	87.88	29.9	1060	3375	61.527	9.702
394	5	39	98.8	28.925	580	4241	90.045	18.437		40	18	40	102.743	7.713	780	4503	7.274	0.988		1373	18	89	71.89	27.69	1780	2995	77.134	36.09		1373	16	79	118.69	124.02	1560	3473	71.01	1.744		237	3	58	87.49	30.29	1080	2502	62.078	10.197
395	5	40	98.8	28.925	600	4566	90.045	18.437		41	18	41	102.743	7.713	800	4541	7.274	0.988		1374	18	90	71.89	27.69	1800	2780	77.134	36.09		1374	16	80	118.69	124.02	1580	4322	71.01	1.744		238	3	59	87.88	29.9	1100	2945	62.63	9.702
396	5	41	98.8	28.925	620	4313	90.045	18.437		42	18	42	102.83	7.627	820	4808	7.396	1.11		1375	19	1	104.39	98.15	0	3208	0	0		1375	16	81	118.69	124.02	1600	4100	71.01	1.744		239	3	60	87.49	29.9	1120	3126	63.02	10.074
397	5	43	98.8	28.535	640	3337	90.435	18.746		43	18	43	102.31	7.54	840	4508	7.923	0.854		1376	19	2	104.39	98.15	20	3541	0	0		1376	16	82	118.69	124.02	1620	3878	71.01	1.744		240	3	61	87.62	29.9	1140	2814	63.15	9.95
398	5	44	103.74	28.925	660	4061	95.39	21.819		44	18	44	102.31	7.54	860	4544	7.923	0.854		1377	19	3	104.39	98.15	40	3579	0	0		1377	16	83	118.69	124.02	1640	3620	71.01	1.744		241	3	62	87.75	30.03	1160	2519	63.333	9.866
399	5	45	107.38	25.545	680	4729	100.358	26.785		45	18	45	102.57	7.54	880	4827	8.183	0.988		1378	19	4	104.39	98.15	60	3653	0	0		1378	16	84	118.69	124.02	1660	3360	71.01	1.744		242	3	63	87.62	30.16	1180	2466	63.517	10.031
400	5	46	107.12	26.455	700	4638	101.304	25.988		46	18	46	102.483	7.713	900	4702	8.377	0.799		1379	19	5	104.39	98.15	80	4242	0	0		1379	16	85	118.43	124.02	1680	4056	71.27	1.875		243	3	64	87.88	29.77	1200	3125	63.986	9.663
401	5	47	106.86	26.455	720	4303	101.564	25.792		47	18	47	102.57	7.713	920	4751	8.464	0.858		1380	19	6	104.39	98.28	100	4464	0.13	0.13		1380	16	86	118.43	124.02	1700	4094	71.27	1.875		244	3	65	87.49	30.03	1220	2631	64.455	10.113
402	5	48	106.6	26.325	740	4334	101.855	25.684		48	18	48	102.57	7.627	940	4673	8.55	0.921		1381	19	7	104.39	98.28	120	4243	0.13	0.13		1381	16	87	118.43	124.02	1720	4354	71.27	1.875		245	3	66	87.36	30.03	1240	2446	64.585	10.237
403	5	49	106.6	26.325	760	4262	101.855	25.684		49	18	49	102.223	7.28	960	4511	9.041	1.072		1382	19	8	104.52	98.15	140	4413	0.314	0.13		1382	16	88	118.43	124.02	1740	4650	71.27	1.875		246	3	67	87.49	30.03	1260	2738	64.715	10.113
404	5	50	106.47	26.845	780	4075	102.391	25.241		50	18	50	102.397	6.76	980	4742	9.589	1.619		1383	19	9	104.52	98.15	160	4450	0.314	0.13		1383	16	89	118.43	124.02	1760	4317	71.27	1.875		247	3	68	87.49	30.03	1280	2596	64.715	10.113
405	5	51	106.73	26.455	800	2330	102.859	25.694		51	18	51	102.483	7.54	1000	4661	10.374	0.937		1384	19	10	105.04	97.76	180	4885	0.964	0.758		1384	16	90	118.43	124.02	1780	4723	71.27	1.875		248	3	69	87.49	30.03	1300	2880	64.715	10.113
406	5	52	106.73	26.325	820	2436	102.989	25.781		52	18	52	102.483	7.54	1020	4696	10.374	0.937		1385	19	11	105.04	97.76	200	5814	0.964	0.758		1385	16	91	118.43	124.02	1800	3835	71.27	1.875		249	3	70	87.62	30.03	1320	4459	64.845	9.99
407	5	53	106.73	26.455	840	2271	103.119	25.694		53	18	53	102.483	7.54	1040	4517	10.374	0.937		1386	19	12	105.56	95.81	220	3265	2.982	2.616		1	1	1	27.69	39.65	0	2967	0	0		250	3	71	87.62	29.9	1340	2706	64.975	9.95
408	5	54	106.73	26.455	860	2326	103.119	25.694		54	18	54	102.483	7.453	1060	2723	10.46	1.011		1387	19	13	107.51	94.51	240	4223	5.326	4.794		2	1	2	27.3	39.52	20	3089	0.411	0.411		251	3	72	87.62	29.9	1360	4320	64.975	9.95
409	5	55	106.73	26.455	880	2575	103.119	25.694		55	18	55	102.223	7.713	1080	3825	10.828	0.66		1388	19	14	107.25	89.31	260	4711	10.532	9.291		3	1	3	27.56	39.52	40	3336	0.671	0.184		252	3	73	87.75	29.9	1380	2495	65.105	9.826
410	5	56	106.73	26.455	900	2337	103.119	25.694		56	18	56	102.223	7.713	1100	3247	10.828	0.66		1389	19	15	109.33	89.44	280	3807	12.616	10.013		4	1	4	27.82	39.65	60	3177	0.962	0.13		253	3	74	87.75	29.9	1400	2493	65.105	9.826
411	5	57	108.42	27.495	920	3764	105.104	26.339		57	18	57	102.223	7.713	1120	3103	10.828	0.66		1390	19	16	105.56	86.45	300	3641	17.428	11.758		5	1	5	27.95	39.65	80	3328	1.092	0.26		254	3	75	87.88	29.77	1420	2433	65.289	9.663
412	5	58	109.2	27.885	940	4339	105.976	26.734		58	18	58	102.31	7.713	1140	2748	10.915	0.699		1391	19	17	105.43	86.06	320	4055	17.839	12.135		6	1	6	28.08	39.65	100	4028	1.222	0.39		255	3	76	87.75	29.77	1440	2471	65.419	9.787
413	5	59	108.29	27.755	960	4264	106.895	26.078		59	18	59	102.137	7.713	1160	3873	11.088	0.631		1392	19	18	105.43	86.06	340	4130	17.839	12.135		7	1	7	27.69	39.65	120	3436	1.612	0		256	3	77	87.75	29.51	1460	2711	65.679	9.714
414	5	60	109.07	27.625	980	4153	107.686	26.781		60	18	60	102.57	7.8	1180	3276	11.53	0.799		1393	19	19	106.47	87.62	360	5234	19.714	10.733		8	1	8	27.82	39.78	140	3431	1.796	0.184		257	3	78	87.62	29.9	1480	2992	66.09	9.95
415	5	61	108.94	28.145	1000	4486	108.222	26.371		61	18	61	102.223	7.887	1200	3241	11.887	0.505		1394	19	20	106.47	86.97	380	3603	20.364	11.372		9	1	9	28.47	40.82	160	4099	3.022	1.406		258	3	79	87.75	29.64	1500	3320	66.38	9.75
416	5	62	108.94	27.625	1020	4196	108.742	26.677		62	18	62	102.397	7.887	1220	3039	12.061	0.613		1395	19	21	99.06	86.45	400	4623	27.792	12.857		10	1	10	28.6	39.78	180	3722	4.07	0.919		259	3	80	87.75	29.9	1520	3356	66.64	9.826
417	5	63	108.94	27.625	1040	4232	108.742	26.677		63	18	63	102.397	7.887	1240	3164	12.061	0.613		1396	19	22	99.06	86.45	420	3101	27.792	12.857		11	1	11	27.82	39.65	200	3685	4.861	0.13		260	3	81	75.66	24.83	1540	2128	79.75	21.551
418	5	64	109.85	28.275	1060	4385	109.86	27.043		64	18	64	102.397	7.887	1260	3419	12.061	0.613		1397	19	23	99.97	88.4	440	5146	29.944	10.705		12	1	12	26.91	40.04	220	3711	5.851	0.872		261	3	82	76.05	23.01	1560	3365	81.612	21.418
419	5	65	110.24	28.275	1080	4642	110.25	27.366		65	18	65	102.397	7.887	1280	3178	12.061	0.613		1398	19	24	99.32	86.71	460	3311	31.755	12.513		13	1	13	27.56	39.65	240	4019	6.609	0.13		262	3	83	75.79	24.18	1580	2648	82.81	21.494
420	5	66	110.24	28.275	1100	4750	110.25	27.366		66	18	66	102.397	7.887	1300	3411	12.061	0.613		1399	19	25	100.62	88.79	480	4641	34.208	10.091		14	1	14	27.82	39	260	3395	7.309	0.663		263	3	84	75.53	24.18	1600	2640	83.07	21.752
421	5	67	110.11	27.885	1120	4882	110.661	27.478		67	18	67	102.397	7.887	1320	3972	12.061	0.613		1400	19	26	99.06	94.77	500	4511	40.388	6.311		15	1	15	27.56	38.61	280	4163	7.778	1.048		264	3	85	75.53	24.18	1620	2928	83.07	21.752
422	5	68	109.85	27.755	1140	4598	110.952	27.339		68	18	68	102.397	7.887	1340	4803	12.061	0.613		1401	19	27	99.32	94.38	520	4231	40.856	6.318		16	1	16	27.82	39.13	300	3577	8.359	0.536		265	3	86	75.66	24.7	1640	3228	83.606	21.564
423	5	69	109.72	27.755	1160	4720	111.082	27.232		69	18	69	102.137	7.28	1360	4271	12.721	1.054		1402	19	28	99.58	93.08	540	4158	42.182	6.989		17	1	17	27.95	39.13	320	3397	8.489	0.581		266	3	87	75.66	24.05	1660	2476	84.256	21.64
424	5	70	109.85	27.885	1180	4679	111.266	27.264		70	18	70	102.223	7.193	1380	3462	12.843	1.156		1403	19	29	98.41	92.3	560	4401	43.588	8.366		18	1	18	28.08	37.83	340	3526	9.796	1.861		267	3	88	75.14	24.18	1680	4713	84.792	22.139
425	5	71	109.85	27.755	1200	4705	111.396	27.339		71	18	71	102.137	7.193	1400	2722	12.93	1.14		1404	19	30	98.41	92.3	580	4290	43.588	8.366		19	1	19	27.82	36.66	360	4228	10.994	2.993		268	3	89	75.53	24.18	1700	3501	85.182	21.752
426	5	72	109.85	27.625	1220	4709	111.526	27.414		72	18	72	102.137	7.107	1420	3733	13.017	1.226		1405	19	31	100.23	92.56	600	4863	45.427	6.968		20	1	20	29.12	34.71	380	3921	13.338	5.143		269	3	90	74.62	24.83	1720	3677	86.301	22.586
427	5	73	109.85	27.625	1240	4675	111.526	27.414		73	18	73	102.05	6.76	1440	2730	13.374	1.562		1406	19	32	98.93	91.91	620	4342	46.88	8.292		21	1	21	29.12	36.01	400	2870	14.638	3.911		270	3	91	75.14	24.44	1740	3279	86.951	22.108
428	5	74	109.72	27.755	1260	4576	111.71	27.232		74	18	74	102.05	6.76	1460	2873	13.374	1.562		1407	19	33	98.8	92.04	640	4330	47.064	8.281		22	1	22	29.51	36.27	420	3206	15.107	3.839		271	3	92	75.01	24.57	1760	3098	87.134	22.224
429	5	75	109.72	27.885	1280	4576	111.84	27.158		75	18	75	101.877	7.28	1480	5256	13.922	1.044		1408	19	34	99.19	92.3	660	4194	47.533	7.827		23	1	23	29.64	36.79	440	3022	15.643	3.462		272	3	93	75.14	24.96	1780	3355	87.546	22.056
430	5	76	109.72	27.885	1300	4648	111.84	27.158		76	18	76	102.137	6.933	1500	3118	14.355	1.397		1409	19	35	100.1	92.69	680	2734	48.523	6.944		24	1	24	29.38	35.75	460	3217	16.715	4.25		273	3	96	74.88	24.57	1800	3331	88.014	22.353
431	5	77	109.72	27.885	1320	4612	111.84	27.158		77	18	77	102.137	6.933	1520	3081	14.355	1.397		1410	19	36	99.32	87.49	700	5270	53.781	11.804		25	1	25	28.99	35.75	480	3312	17.105	4.111		274	4	1	37.18	56.16	0	3917	0	0
432	5	78	109.72	27.885	1340	4469	111.84	27.158		78	18	78	102.137	6.5	1540	2726	14.789	1.828		1411	19	37	104.13	86.06	720	2403	58.799	12.093		26	1	26	28.73	35.23	500	4056	17.686	4.541		275	4	2	37.44	56.94	20	3917	0.822	0.822
433	5	79	109.72	27.885	1360	4612	111.84	27.158		79	18	79	102.223	6.153	1560	4655	15.146	2.182		1412	19	38	104.13	86.06	740	2505	58.799	12.093		27	1	27	28.99	35.75	520	3565	18.267	4.111		276	4	3	37.57	56.81	40	3997	1.006	0.758
434	5	80	109.72	27.885	1380	4397	111.84	27.158		80	18	80	102.137	7.453	1580	4919	16.449	0.884		1413	19	39	104.65	85.93	760	4513	59.335	12.223		28	1	28	28.47	36.01	540	3201	18.849	3.723		277	4	4	37.31	56.68	60	3739	1.297	0.536
435	5	81	109.72	27.885	1400	4612	111.84	27.158		81	18	81	102.137	6.413	1600	5032	17.489	1.915		1414	19	40	104.78	85.41	780	3249	59.871	12.746		29	1	29	28.86	36.14	560	3227	19.26	3.7		278	4	5	37.44	56.81	80	3954	1.481	0.7
436	5	82	109.72	27.885	1420	4684	111.84	27.158		82	18	82	102.137	6.413	1620	4997	17.489	1.915		1415	19	41	105.17	86.58	800	4747	61.104	11.596		30	1	30	28.21	36.79	580	3868	20.179	2.907		279	4	6	36.92	56.81	100	3623	2.001	0.7
437	5	83	109.85	27.885	1440	4750	111.97	27.264		83	18	83	102.05	5.98	1640	3339	17.931	2.342		1416	19	42	104.91	85.67	820	4501	62.051	12.491		31	1	31	28.86	36.27	600	3695	21.011	3.577		280	4	7	37.57	56.81	120	3926	2.651	0.758
438	5	84	109.85	27.885	1460	4534	111.97	27.264		84	18	84	102.31	6.327	1660	3861	18.364	2.023		1417	19	43	105.17	85.15	840	4376	62.632	13.023		32	1	32	28.99	35.36	620	3710	21.931	4.483		281	4	8	37.18	56.81	140	3639	3.041	0.65
439	5	85	109.85	27.885	1480	4606	111.97	27.264		85	18	85	102.483	6.5	1680	2832	18.609	1.893		1418	19	44	105.3	85.02	860	4475	62.816	13.161		33	1	33	29.51	35.23	640	4287	22.467	4.78		282	4	9	37.44	56.81	160	3845	3.301	0.7
440	5	86	109.85	27.885	1500	4785	111.97	27.264		86	18	86	102.31	6.153	1700	4616	18.997	2.194		1419	19	45	105.69	85.54	880	4866	63.466	12.677		34	1	34	29.38	35.49	660	3904	22.757	4.49		283	4	10	37.18	56.81	180	3603	3.561	0.65
441	5	87	109.85	27.885	1520	5004	111.97	27.264		87	18	87	102.397	6.76	1720	5101	19.61	1.619		1420	19	46	105.69	85.54	900	4940	63.466	12.677		35	1	35	28.73	36.66	680	3735	24.096	3.166		284	4	11	39.91	54.21	200	2569	7.331	3.355
442	5	88	109.85	27.885	1540	4823	111.97	27.264		88	18	88	102.137	6.153	1740	4919	20.27	2.174		1421	19	47	105.69	85.54	920	4976	63.466	12.677		36	1	36	28.47	36.79	700	3923	24.386	2.964		285	4	12	39.91	53.95	220	2568	7.591	3.512
443	5	89	109.85	27.885	1560	5039	111.97	27.264		89	18	89	102.137	6.153	1760	4127	20.27	2.174		1422	19	48	105.69	85.54	940	4940	63.466	12.677		37	1	37	28.34	36.53	720	4035	24.677	3.187		286	4	13	39.65	53.69	240	2790	7.958	3.493
444	5	90	109.85	27.885	1580	5003	111.97	27.264		90	18	90	102.137	6.067	1780	2727	20.356	2.26		1423	19	49	105.69	85.54	960	4902	63.466	12.677		38	1	38	28.08	36.27	740	3705	25.045	3.402		287	4	14	39.65	53.69	260	2433	7.958	3.493
445	5	91	109.85	27.885	1600	5039	111.97	27.264		91	18	92	102.223	5.98	1800	5015	20.479	2.354		1424	19	50	105.69	85.54	980	4865	63.466	12.677		39	1	39	28.99	35.75	760	3853	26.093	4.111		288	4	15	42.12	51.48	280	3448	11.273	6.805
446	5	92	109.85	27.885	1620	4932	111.97	27.264		92	19	1	32.76	71.413	0	3091	0	0		1425	19	51	105.69	85.54	1000	4754	63.466	12.677		40	1	40	29.38	35.75	780	3976	26.483	4.25		289	4	16	42.12	51.09	300	3629	11.663	7.079
447	5	93	109.85	27.885	1640	5075	111.97	27.264		93	19	2	32.673	71.5	20	3478	0.123	0.123		1426	19	52	105.82	87.62	1020	4884	65.55	10.627		41	1	41	28.21	36.66	800	4019	27.965	3.035		290	4	17	40.69	43.42	320	4926	19.465	13.215
448	5	94	109.85	27.885	1660	4931	111.97	27.264		94	19	3	32.673	71.5	40	3329	0.123	0.123		1427	19	53	106.21	90.35	1040	3583	68.308	8.01		42	1	42	28.99	35.75	820	4287	29.164	4.111		291	4	18	41.34	43.81	340	2188	20.223	13.032
449	5	95	109.85	27.885	1680	5076	111.97	27.264		95	19	4	32.673	71.5	60	3663	0.123	0.123		1428	19	54	106.47	91.65	1060	4531	69.634	6.825		43	1	43	29.25	36.27	840	4001	29.745	3.723		292	4	19	42.25	45.24	360	2338	21.918	12.04
450	5	96	109.85	27.885	1700	4967	111.97	27.264		96	19	5	32.673	71.5	80	3775	0.123	0.123		1429	19	55	106.47	91.65	1080	4715	69.634	6.825		44	1	44	28.73	36.27	860	3519	30.265	3.536		293	4	20	45.5	43.94	380	3198	25.418	14.783
451	5	97	109.85	27.885	1720	5004	111.97	27.264		97	19	6	32.673	71.5	100	3885	0.123	0.123		1430	19	56	105.69	91.26	1100	4908	70.506	7.012		45	1	45	27.95	35.75	880	4376	31.203	3.909		294	4	21	45.11	43.55	400	2856	25.97	14.896
452	5	98	109.85	27.885	1740	5003	111.97	27.264		98	19	7	32.673	71.5	120	3701	0.123	0.123		1431	19	57	106.21	94.64	1120	5212	73.925	3.954		46	1	46	28.21	36.4	900	2930	31.903	3.291		295	4	22	45.5	43.42	420	2241	26.381	15.216
453	5	99	109.98	27.755	1760	5029	112.153	27.445		99	19	8	32.673	71.5	140	3885	0.123	0.123		1432	19	58	108.81	94.38	1140	5753	76.538	5.809		47	1	47	27.95	36.14	920	3292	32.27	3.52		296	4	23	66.3	51.22	440	3832	48.595	29.536
454	5	100	109.98	27.755	1780	5138	112.153	27.445		100	19	9	32.933	71.5	160	3876	0.383	0.194		1433	19	59	107.25	95.55	1160	5047	78.488	3.865		48	1	48	27.82	36.14	940	3214	32.4	3.512		297	4	24	72.28	54.86	460	2893	55.596	35.124
455	5	101	109.98	27.755	1800	5066	112.153	27.445		101	19	10	33.28	71.327	180	4269	0.77	0.527		1434	19	60	107.51	95.29	1180	4779	78.856	4.232		49	1	49	27.82	35.62	960	4260	32.92	4.032		298	4	25	67.08	45.5	480	2408	66.303	31.743
456	6	1	101.79	19.045	0	3760	0	0		102	19	11	33.107	71.413	200	4281	0.964	0.347		1435	19	61	101.53	94.25	1200	4395	84.926	4.836		50	1	50	28.6	36.01	980	4263	33.792	3.752		299	4	26	63.44	49.53	500	3650	71.734	27.084
457	6	2	102.05	18.915	20	3369	0.291	0.291		103	19	12	33.367	71.153	220	4162	1.332	0.66		1436	19	62	101.27	95.03	1220	1962	85.748	4.412		51	1	51	28.99	34.97	1000	3709	34.903	4.857		300	4	27	63.05	49.53	520	3634	72.124	26.706
458	6	3	102.05	18.915	40	3512	0.291	0.291		104	19	13	33.193	71.327	240	3898	1.577	0.442		1437	19	63	96.07	89.57	1240	4482	93.288	11.952		52	1	52	29.25	34.71	1020	4540	35.271	5.18		301	4	28	63.31	49.66	540	3665	72.415	26.926
459	6	4	101.92	18.135	60	3643	1.081	0.919		105	19	14	33.193	71.327	260	4012	1.577	0.442		1438	19	64	102.96	86.45	1260	4605	100.851	11.787		53	1	53	29.51	35.62	1040	3494	36.217	4.422		302	4	29	63.05	49.66	560	3851	72.675	26.674
460	6	5	100.1	15.405	80	3947	4.362	4.013		106	19	15	33.367	71.067	280	4385	1.889	0.699		1439	19	65	99.06	88.66	1280	4214	105.334	10.884		54	1	54	28.73	35.88	1060	3443	37.039	3.911		303	4	30	62.92	49.79	580	4051	72.858	26.516
461	6	6	99.71	15.275	100	3474	4.774	4.306		107	19	16	33.28	71.067	300	4535	1.976	0.625		1440	19	66	109.46	85.15	1300	4450	116.31	13.954		55	1	55	27.3	36.53	1080	4355	38.61	3.144		304	4	31	62.27	49.53	600	3952	73.559	25.951
462	6	7	99.71	15.015	120	3188	5.034	4.535		108	19	17	33.8	71.587	320	4267	2.711	1.054		1441	19	67	121.03	81.64	1320	4413	128.401	23.441		56	1	56	27.69	36.4	1100	3760	39.021	3.25		305	4	32	62.79	49.92	620	4071	74.209	26.359
463	6	8	99.71	15.015	140	3331	5.034	4.535		109	19	18	33.713	71.933	340	4242	3.069	1.086		1442	19	68	131.43	83.33	1340	4480	138.938	30.835		57	1	57	28.21	34.84	1120	4230	40.666	4.838		306	4	33	61.88	49.4	640	4170	75.257	25.608
464	6	9	101.92	15.275	160	4225	7.259	3.772		110	19	19	33.28	71.76	360	4419	3.535	0.625		1443	19	69	128.18	81.77	1360	3126	142.543	28.884		58	1	58	28.47	35.49	1140	3811	41.366	4.232		307	4	34	62.92	49.66	660	3437	76.329	26.548
465	6	10	94.51	16.965	180	5148	14.859	7.571		111	19	20	33.713	71.5	380	4277	4.041	0.957		1444	19	70	126.88	83.33	1380	5354	144.573	26.934		59	1	59	29.38	35.62	1160	3651	42.285	4.37		308	4	35	62.53	49.53	680	3745	76.74	26.203
466	6	11	94.51	17.225	200	5435	15.119	7.504		112	19	21	33.8	71.847	400	4341	4.398	1.127		1445	19	71	129.87	84.76	1400	4629	147.888	28.784		60	1	60	29.12	36.01	1180	4138	42.754	3.911		309	4	38	62.79	49.79	700	3890	77.107	26.39
467	6	12	94.9	16.705	220	5249	15.769	7.277		113	19	22	33.627	71.5	420	4649	4.786	0.871		1446	19	72	129.48	87.23	1420	5146	150.388	27.363		61	1	61	29.12	35.49	1200	3884	43.274	4.399		310	4	39	67.86	49.4	720	3978	82.192	31.416
468	6	13	95.16	16.445	240	4878	16.137	7.122		114	19	23	33.627	71.5	440	4316	4.786	0.871		1447	19	73	129.74	86.06	1440	5525	151.587	28.085		62	1	62	29.25	36.14	1220	4575	43.937	3.841		311	4	40	67.86	48.49	740	3870	83.102	31.624
469	6	14	95.55	16.835	260	4817	16.688	6.62		115	19	24	33.713	71.587	460	4459	4.908	0.969		1448	19	74	128.7	87.75	1460	4841	153.571	26.441		63	1	63	28.21	35.88	1240	3617	45.009	3.806		312	4	41	67.99	49.01	760	3438	83.638	31.629
470	6	15	95.03	17.745	280	4693	17.736	6.884		116	19	25	33.627	71.76	480	4713	5.102	0.933		1449	19	75	127.53	88.53	1480	4267	154.977	25.06		64	1	64	28.6	35.75	1260	3757	45.42	4.005		313	4	42	68.25	49.27	780	2864	84.006	31.825
471	6	16	95.03	17.745	300	4656	17.736	6.884		117	19	26	33.453	72.107	500	4718	5.49	0.981		1450	19	76	128.57	82.42	1500	4648	161.175	28.846		65	1	65	28.34	35.75	1280	3431	45.68	3.954		314	4	43	68.25	48.75	800	3263	84.526	31.941
472	6	17	94.9	16.445	320	4709	19.043	7.364		118	19	27	33.453	71.673	520	4532	5.923	0.74		1451	19	77	129.35	88.27	1520	3807	167.077	26.844		66	1	66	28.86	34.84	1300	4273	46.728	4.95		315	4	44	68.25	48.75	820	3082	84.526	31.941
473	6	18	99.19	14.885	340	3825	23.608	4.906		119	19	28	33.02	71.76	540	4715	6.365	0.433		1452	19	78	131.82	81.12	1540	3946	174.642	32.287		67	1	67	28.86	34.84	1320	4092	46.728	4.95		316	4	45	68.25	48.88	840	3262	84.656	31.911
474	6	19	99.32	14.625	360	4106	23.898	5.063		120	19	29	33.367	71.24	560	4868	6.99	0.631		1453	19	79	131.82	81.12	1560	4242	174.642	32.287		68	1	68	28.6	34.06	1340	4191	47.55	5.664		317	4	46	67.99	49.27	860	3008	85.125	31.571
475	6	20	98.93	14.755	380	3794	24.31	5.156		121	19	30	33.02	71.587	580	4756	7.48	0.312		1454	19	80	132.21	81.12	1580	3068	175.032	32.619		69	1	69	29.25	35.23	1360	4109	48.888	4.687		318	4	47	68.12	49.14	880	3327	85.309	31.726
476	6	21	99.32	14.625	400	3999	24.721	5.063		122	19	31	33.367	71.327	600	4463	7.913	0.613		1455	19	81	132.34	81.12	1600	4761	175.162	32.73		70	1	70	29.12	35.88	1380	3377	49.551	4.032		319	4	48	68.12	49.14	900	3255	85.309	31.726
477	6	22	99.45	15.015	420	4455	25.132	4.66		123	19	32	33.28	71.327	620	4716	8	0.527		1456	19	82	131.69	82.03	1620	5912	176.28	31.704		71	1	71	29.51	36.27	1400	3565	50.103	3.839		320	4	49	68.12	49.14	920	3148	85.309	31.726
478	6	23	98.8	15.275	440	4166	25.832	4.812		124	19	33	33.627	71.153	640	4534	8.388	0.905		1457	19	83	131.82	82.29	1640	4614	176.571	31.685		72	1	72	29.38	36.27	1420	4518	50.233	3.779		321	4	50	68.12	48.75	940	3220	85.699	31.815
479	6	24	99.32	14.755	460	4039	26.567	4.95		125	19	34	33.193	71.067	660	4943	8.83	0.555		1458	19	84	131.56	83.85	1660	5120	178.152	30.703		73	1	73	28.73	35.23	1440	3732	51.459	4.541		322	4	51	64.09	53.17	960	2951	91.68	27.076
480	6	25	99.45	14.755	480	4090	26.697	4.887		126	19	35	33.193	71.24	680	4944	9.003	0.467		1459	19	85	132.34	82.68	1680	3418	179.558	31.946		74	1	74	28.73	34.19	1460	3442	52.499	5.558		323	4	52	62.53	54.6	980	2628	93.796	25.398
481	6	26	99.58	14.885	500	4481	26.881	4.711		127	19	36	33.28	71.24	700	4647	9.09	0.548		1460	19	86	132.47	82.16	1700	5539	180.094	32.314		75	1	75	29.38	35.75	1480	3361	54.189	4.25		324	4	53	63.96	56.81	1000	2371	96.429	26.788
482	6	27	98.67	14.755	520	4901	27.8	5.305		128	19	37	33.367	71.24	720	4904	9.176	0.631		1461	19	87	132.6	82.55	1720	5313	180.505	32.236		76	1	76	28.73	34.32	1500	3519	55.76	5.431		325	4	54	63.96	56.81	1020	2635	96.429	26.788
483	6	28	98.41	15.405	540	4211	28.5	4.967		129	19	38	33.627	71.24	740	5048	9.436	0.884		1462	19	88	132.08	81.77	1740	5471	181.443	32.172		77	1	77	28.99	35.1	1520	3312	56.582	4.732		326	4	55	63.7	56.81	1040	2858	96.689	26.528
484	6	29	98.41	15.405	560	4753	28.5	4.967		130	19	39	33.8	71.587	760	4713	9.824	1.054		1463	19	89	132.08	81.77	1760	5322	181.443	32.172		78	1	78	28.21	34.45	1540	3581	57.598	5.226		327	4	56	64.22	56.81	1060	3077	97.209	27.048
485	6	30	98.28	15.535	580	4954	28.684	4.964		131	19	40	33.8	71.847	780	4861	10.084	1.127		1464	19	90	132.08	81.77	1780	5433	181.443	32.172		79	1	79	29.25	35.36	1560	4218	58.979	4.565		328	4	57	64.22	56.55	1080	2760	97.469	27.043
486	6	31	98.28	15.535	600	4990	28.684	4.964		132	19	41	33.453	71.5	800	4643	10.574	0.699		1465	19	92	131.3	79.95	1800	4764	183.423	32.487		80	1	80	29.25	35.75	1580	4255	59.369	4.2		329	4	58	64.22	56.42	1100	2683	97.599	27.041
487	6	32	98.28	15.665	620	5310	28.814	4.873		133	19	42	33.193	70.633	820	4761	11.479	0.892		1466	20	1	74.23	88.66	0	5018	0	0		81	1	81	29.25	35.75	1600	3784	59.369	4.2		330	4	59	64.09	54.47	1120	2342	99.553	26.963
488	6	33	98.28	15.665	640	5132	28.814	4.873		134	19	43	33.54	71.327	840	5207	12.254	0.785		1467	20	2	74.49	88.92	20	2471	0.368	0.368		82	1	82	29.51	36.27	1620	4143	59.951	3.839		331	4	60	61.1	56.68	1140	3110	103.271	23.926
489	6	34	101.27	15.145	660	4500	31.849	3.935		135	19	44	33.54	71.327	860	4983	12.254	0.785		1468	20	3	74.49	88.92	40	2522	0.368	0.368		83	1	83	28.99	36.14	1640	3997	60.487	3.743		332	4	61	61.1	56.68	1160	3145	103.271	23.926
490	6	35	101.4	15.665	680	3682	32.385	3.402		136	19	45	33.28	71.24	880	5244	12.528	0.548		1469	20	4	74.49	88.92	60	2508	0.368	0.368		84	1	84	27.82	35.62	1660	3572	61.767	4.032		333	4	62	61.1	56.68	1180	3110	103.271	23.926
491	6	36	102.05	18.915	700	5241	35.699	0.291		137	19	46	33.713	71.587	900	5202	13.083	0.969		1470	20	5	74.49	88.92	80	2703	0.368	0.368		85	1	85	27.04	35.62	1680	3934	62.547	4.082		334	4	63	61.1	56.68	1200	3360	103.271	23.926
492	6	37	102.18	19.695	720	5326	36.49	0.758		138	19	47	33.627	71.673	920	5163	13.206	0.905		1471	20	6	74.49	88.92	100	2389	0.368	0.368		86	1	86	28.08	35.75	1700	3566	63.595	3.919		335	4	64	61.1	56.68	1220	2930	103.271	23.926
493	6	38	102.96	18.265	740	4790	38.119	1.406		139	19	48	33.627	71.76	940	4751	13.292	0.933		1472	20	7	74.49	88.92	120	2306	0.368	0.368		87	1	87	28.47	35.75	1720	3631	63.985	3.977		336	4	65	60.58	56.81	1240	3257	103.807	23.409
494	6	39	104.39	18.915	760	5113	39.69	2.603		140	19	49	33.54	71.24	960	5095	13.819	0.799		1473	20	8	74.49	88.92	140	2703	0.368	0.368		88	1	88	28.08	34.84	1740	4028	64.975	4.826		337	4	66	61.1	56.68	1260	3360	104.343	23.926
495	6	40	104.26	19.435	780	4646	40.226	2.501		141	19	50	33.8	71.5	980	5116	14.187	1.044		1474	20	9	74.23	89.31	160	2981	0.836	0.65		89	1	89	28.73	35.49	1760	4096	65.895	4.288		338	4	67	60.97	56.81	1280	2922	104.527	23.799
496	6	41	104.39	18.915	800	3961	40.762	2.603		142	19	51	33.54	71.587	1000	4578	14.461	0.799		1475	20	10	74.36	89.31	180	2548	0.966	0.663		90	1	90	28.47	35.75	1780	3703	66.262	3.977		339	4	68	61.1	56.42	1300	3325	104.938	23.921
497	6	42	104.13	18.915	820	3885	41.022	2.344		143	19	52	33.367	71.153	1020	4607	14.928	0.66		1476	20	11	74.36	89.31	200	2529	0.966	0.663		91	1	93	28.73	35.88	1800	3984	66.553	3.911		340	4	69	61.1	56.81	1320	3360	105.328	23.929
498	6	43	101.79	20.215	840	3969	43.699	1.17		144	19	53	33.367	70.72	1040	5314	15.361	0.921		1477	20	12	74.36	89.31	220	2424	0.966	0.663		92	2	1	35.1	2.86	0	3344	0	0		341	4	70	60.97	56.81	1340	3209	105.458	23.799
499	6	44	104.65	19.565	860	2318	46.632	2.907		145	19	54	33.627	71.067	1060	4047	15.795	0.933		1478	20	13	74.36	89.31	240	2430	0.966	0.663		93	2	2	34.97	3.12	20	2869	0.291	0.291		342	4	71	60.84	56.94	1360	3460	105.642	23.673
500	6	45	104.91	18.395	880	4040	47.83	3.187		146	19	55	33.627	71.5	1080	4241	16.228	0.871		1479	20	14	74.36	89.31	260	2442	0.966	0.663		94	2	3	35.1	3.25	40	2804	0.475	0.39		343	4	72	61.23	56.68	1380	3029	106.111	24.056
501	6	46	105.04	18.395	900	4305	47.96	3.314		147	19	56	34.147	71.673	1100	3764	16.776	1.411		1480	20	15	74.36	89.31	280	2644	0.966	0.663		95	2	4	34.97	3.38	60	2620	0.658	0.536		344	4	73	60.71	56.81	1400	3461	106.647	23.539
502	6	47	105.3	18.395	920	4483	48.22	3.57		148	19	57	33.8	71.153	1120	3933	17.401	1.072		1481	20	16	74.49	89.31	300	2172	1.096	0.7		96	2	5	34.97	3.38	80	2729	0.658	0.536		345	4	74	61.1	56.42	1420	2930	107.198	23.921
503	6	48	102.83	18.005	940	3940	50.721	1.471		149	19	58	33.54	70.893	1140	3760	17.769	0.937		1482	20	17	74.49	89.31	320	2243	1.096	0.7		97	2	6	35.49	3.38	100	2954	1.178	0.65		346	4	75	61.23	56.68	1440	3673	107.489	24.056
504	6	49	102.7	18.265	960	4701	51.012	1.199		150	19	59	33.28	70.98	1160	4008	18.043	0.677		1483	20	18	74.62	89.31	340	2145	1.226	0.758		98	2	7	35.75	3.38	120	3072	1.438	0.832		347	4	76	60.84	56.68	1460	3104	107.879	23.666
505	6	50	102.05	18.265	980	4238	51.662	0.822		151	19	60	33.887	71.413	1180	4301	18.788	1.127		1484	20	19	74.62	89.31	360	2302	1.226	0.758		99	2	8	31.85	3.25	140	4211	5.341	3.273		348	4	77	60.84	56.68	1480	2747	107.879	23.666
506	6	51	101.92	18.395	1000	4185	51.845	0.663		152	19	61	33.453	70.46	1200	4156	19.836	1.179		1485	20	20	74.62	89.31	380	2062	1.226	0.758		100	2	9	31.85	3.51	160	4180	5.601	3.314		349	4	78	60.97	57.07	1500	3540	108.29	23.807
507	6	52	101.79	18.135	1020	4440	52.136	0.91		153	19	62	33.8	71.153	1220	4045	20.611	1.072		1486	20	21	74.62	89.31	400	2110	1.226	0.758		101	2	10	31.85	3.9	180	4289	5.991	3.412		350	4	79	60.71	57.07	1520	3280	108.55	23.548
508	6	53	101.92	18.655	1040	4117	52.672	0.411		154	19	63	33.54	70.287	1240	4499	21.516	1.37		1487	20	22	74.62	89.18	420	2199	1.356	0.65		102	2	11	31.85	3.9	200	4398	5.991	3.412		351	4	80	60.84	56.68	1540	3211	108.961	23.666
509	6	54	101.92	18.915	1060	4334	52.932	0.184		155	19	64	33.453	70.807	1260	3937	22.043	0.921		1488	20	23	74.62	89.18	440	2514	1.356	0.65		103	2	12	31.33	2.99	220	4288	7.039	3.772		352	4	81	60.84	56.68	1560	3140	108.961	23.666
510	6	55	101.92	18.915	1080	4514	52.932	0.184		156	19	65	33.54	70.807	1280	4015	22.129	0.988		1489	20	24	74.62	89.18	460	2556	1.356	0.65		104	2	13	31.72	3.77	240	4399	7.911	3.5		353	4	82	60.84	56.94	1580	2783	109.221	23.673
511	6	56	101.92	18.915	1100	4442	52.932	0.184		157	19	66	33.54	70.807	1300	3792	22.129	0.988		1490	20	25	74.62	89.18	480	2547	1.356	0.65		105	2	14	31.72	3.77	260	4543	7.911	3.5		354	4	83	60.58	56.94	1600	3294	109.481	23.413
512	6	57	102.18	18.785	1120	4387	53.223	0.469		158	19	67	33.54	70.807	1320	4015	22.129	0.988		1491	20	26	74.62	89.18	500	2794	1.356	0.65		106	2	15	31.46	3.77	280	4570	8.171	3.752		355	4	84	60.97	56.81	1620	2995	109.892	23.799
513	6	58	102.05	18.525	1140	4371	53.513	0.581		159	19	68	33.54	70.807	1340	4165	22.129	0.988		1492	20	27	74.62	89.18	520	2832	1.356	0.65		107	2	16	31.72	4.29	300	4466	8.752	3.67		356	4	85	60.06	56.29	1640	4550	110.94	22.88
514	6	59	102.31	19.565	1160	4871	54.585	0.735		160	19	69	33.54	70.807	1360	3941	22.129	0.988		1493	20	28	74.62	89.18	540	2868	1.356	0.65		108	2	17	31.72	3.38	320	4569	9.662	3.42		357	4	86	61.1	56.68	1660	3253	112.051	23.926
515	6	60	102.44	20.085	1180	4848	55.121	1.226		161	19	70	33.54	70.807	1380	3904	22.129	0.988		1494	20	29	74.62	89.18	560	2980	1.356	0.65		109	2	18	31.72	3.25	340	4430	9.792	3.402		358	4	87	60.97	56.68	1680	3002	112.181	23.796
516	6	61	102.18	20.085	1200	4967	55.381	1.111		162	19	71	33.54	70.807	1400	4127	22.129	0.988		1495	20	30	74.62	89.18	580	2868	1.356	0.65		110	2	19	31.72	2.73	360	4394	10.312	3.382		359	4	88	61.23	56.55	1700	3069	112.472	24.053
517	6	62	102.18	21.645	1220	4680	56.941	2.629		163	19	72	33.54	70.807	1420	4313	22.129	0.988		1496	20	31	74.62	89.18	600	3054	1.356	0.65		111	2	20	31.85	3.64	380	4035	11.231	3.342		360	4	89	60.97	56.55	1720	2712	112.732	23.793
518	6	63	102.31	22.425	1240	4152	57.732	3.42		164	19	73	33.54	70.807	1440	4165	22.129	0.988		1497	20	32	74.62	89.18	620	3313	1.356	0.65		112	2	21	31.59	4.03	400	4082	11.7	3.7		361	4	90	60.45	56.55	1740	3766	113.252	23.273
519	6	64	102.31	22.685	1260	3825	57.992	3.677		165	19	74	33.54	70.807	1460	4053	22.129	0.988		1498	20	33	74.62	89.18	640	3313	1.356	0.65		113	2	22	31.59	4.55	420	3971	12.22	3.896		362	4	91	60.71	56.68	1760	2886	113.542	23.536
520	6	65	102.31	22.555	1280	4041	58.122	3.548		166	19	75	33.54	70.807	1480	4425	22.129	0.988		1499	20	34	74.62	89.18	660	3350	1.356	0.65		114	2	23	31.2	3.12	440	4134	13.702	3.909		363	4	92	60.84	57.07	1780	3175	113.953	23.677
521	6	66	102.31	22.425	1300	4260	58.252	3.42		167	19	76	33.54	70.807	1500	4053	22.129	0.988		1500	20	35	74.62	89.18	680	3313	1.356	0.65		115	2	24	31.72	4.29	460	4250	14.983	3.67		364	4	95	64.09	56.42	1800	3092	117.268	26.911
522	6	67	102.31	22.425	1320	4368	58.252	3.42		168	19	77	33.54	70.807	1520	4053	22.129	0.988		1501	20	36	74.62	89.18	700	3350	1.356	0.65		116	2	25	31.72	4.94	480	4246	15.633	3.969		365	5	1	73.84	38.48	0	2767	0	0
523	6	68	102.31	23.205	1340	3671	59.032	4.192		169	19	78	33.54	70.807	1540	4425	22.129	0.988		1502	20	37	74.62	89.18	720	3572	1.356	0.65		117	2	26	31.72	4.81	500	4142	15.763	3.902		366	5	2	73.58	38.48	20	3727	0.26	0.26
524	6	69	102.96	23.075	1360	3996	59.695	4.196		170	19	79	33.54	70.807	1560	4388	22.129	0.988		1503	20	38	74.62	89.18	740	3350	1.356	0.65		118	2	27	31.59	4.68	520	4366	15.946	3.954		367	5	3	74.1	38.48	40	2372	0.78	0.26
525	6	70	102.83	22.945	1380	3940	59.879	4.036		171	19	80	33.54	70.807	1580	4239	22.129	0.988		1504	20	39	74.62	89.18	760	3350	1.356	0.65		119	2	28	31.33	3.25	540	4257	17.4	3.79		368	5	4	73.84	38.09	60	2351	1.249	0.39
526	6	71	102.83	22.945	1400	4122	59.879	4.036		172	19	81	33.54	70.633	1600	4578	22.303	1.103		1505	20	40	74.75	89.18	780	3588	1.486	0.735		120	2	29	31.72	4.03	560	4069	18.272	3.577		369	5	5	74.49	38.61	80	3820	2.081	0.663
527	6	72	102.96	22.815	1420	4001	60.063	3.947		173	19	82	33.367	71.327	1620	4835	23.017	0.613		1506	20	41	74.75	89.05	800	3629	1.616	0.65		121	2	30	31.98	4.29	580	4363	18.64	3.432		370	5	6	73.71	38.48	100	2495	2.872	0.13
528	6	74	100.23	23.855	1440	4748	62.984	5.057		174	19	83	33.107	70.113	1640	4541	24.258	1.345		1507	20	42	74.75	89.05	820	4148	1.616	0.65		122	2	31	31.59	3.51	600	4008	19.512	3.57		371	5	7	73.84	38.22	120	4341	3.163	0.26
529	6	75	98.67	25.675	1460	3810	65.381	7.327		175	19	84	33.28	71.153	1660	4609	25.313	0.581		1508	20	43	74.75	88.66	840	3852	2.006	0.52		123	2	32	31.98	3.9	620	4178	20.063	3.289		372	5	8	74.23	39	140	5309	4.035	0.65
530	6	76	106.99	26.195	1480	3479	73.717	8.841		176	19	85	33.28	71.153	1680	4348	25.313	0.581		1509	20	44	74.75	88.66	860	3851	2.006	0.52		124	2	33	31.98	3.9	640	4395	20.063	3.289		373	5	9	73.71	39.52	160	3577	4.77	1.048
531	6	77	108.94	27.105	1500	3400	75.869	10.774		177	19	86	33.367	71.067	1700	4459	25.435	0.699		1510	20	45	74.75	88.79	880	3920	2.136	0.536		125	2	34	31.59	3.77	660	4223	20.474	3.626		374	5	10	74.1	40.04	180	4813	5.42	1.582
532	6	78	107.25	26.195	1520	2824	77.789	8.996		178	19	87	33.54	70.547	1720	4053	25.983	1.166		1511	20	46	75.4	88.14	900	4551	3.056	1.28		126	2	35	31.59	4.29	680	4255	20.994	3.79		375	5	11	73.58	39	200	5230	6.583	0.581
533	6	79	110.89	26.975	1540	4844	81.511	12.07		179	19	88	33.54	70.547	1740	4574	25.983	1.166		1512	20	47	74.62	88.53	920	4386	3.928	0.411		127	2	36	31.59	4.16	700	4439	21.124	3.743		376	5	12	74.23	39.52	220	4123	7.415	1.111
534	6	80	110.76	26.715	1560	4747	81.802	11.802		180	19	89	33.54	70.547	1760	4201	25.983	1.166		1513	20	48	76.05	87.75	940	4231	5.557	2.035		128	2	37	31.72	4.68	720	4250	21.66	3.839		377	5	13	74.88	39	240	4447	8.248	1.163
535	6	81	108.94	24.765	1580	4815	84.47	9.156		181	19	90	33.54	70.547	1780	4201	25.983	1.166		1514	20	49	76.31	87.75	960	4163	5.817	2.27		129	2	38	31.72	4.81	740	4358	21.79	3.902		378	5	14	73.71	39	260	5051	9.418	0.536
536	6	82	107.77	25.805	1600	4374	86.035	9.025		182	19	92	33.54	70.547	1800	4239	25.983	1.166		1515	20	50	77.09	86.97	980	4309	6.92	3.322		130	2	39	31.59	4.03	760	4408	22.581	3.7		379	5	15	74.49	39.26	280	4214	10.24	1.015
537	6	83	113.36	24.245	1620	4678	91.839	12.685		183	20	1	57.2	76.7	0	4336	0	0		1516	20	51	76.57	87.23	1000	4293	7.501	2.742		131	2	40	31.85	4.42	780	4289	23.05	3.605		380	5	16	73.71	39.26	300	5118	11.02	0.791
538	6	84	113.36	23.855	1640	4795	92.229	12.53		184	20	2	57.33	76.7	20	4369	0.13	0.13		1517	20	52	76.57	87.23	1020	4256	7.501	2.742		132	2	41	31.85	4.29	800	4438	23.18	3.551		381	5	17	74.49	38.87	320	2997	11.892	0.758
539	6	85	113.36	23.335	1660	4718	92.749	12.34		185	20	3	57.46	76.57	40	4260	0.314	0.291		1518	20	53	76.57	87.23	1040	4368	7.501	2.742		133	2	42	31.72	3.9	820	4358	23.591	3.536		382	5	18	75.01	38.74	340	4459	12.428	1.199
540	6	86	113.36	23.465	1680	5006	92.879	12.386		186	20	4	57.46	76.44	60	4298	0.444	0.368		1519	20	54	76.05	87.62	1060	4008	8.151	2.096		134	2	43	31.98	3.64	840	4540	23.959	3.216		383	5	19	75.66	39.78	360	4803	13.654	2.237
541	6	87	112.58	25.935	1700	4116	95.469	12.802		187	20	5	57.59	76.44	80	4319	0.574	0.469		1520	20	55	76.05	87.62	1080	4119	8.151	2.096		135	2	44	32.5	4.29	860	4426	24.791	2.967		384	5	20	73.84	41.08	380	4915	15.891	2.6
542	6	88	112.84	23.465	1720	5097	97.952	11.901		188	20	6	57.46	76.44	100	4817	0.704	0.368		1521	20	56	76.05	87.62	1100	4304	8.151	2.096		136	2	45	32.37	4.55	880	4711	25.082	3.211		385	5	21	74.36	40.04	400	4835	17.054	1.644
543	6	89	112.58	25.805	1740	4904	100.307	12.733		189	20	7	57.46	76.44	120	4853	0.704	0.368		1522	20	57	76.05	87.62	1120	4452	8.151	2.096		137	2	46	31.59	4.03	900	4552	26.019	3.7		386	5	22	74.49	38.87	420	3032	18.231	0.758
544	6	90	113.36	23.465	1760	5042	102.773	12.386		190	20	8	57.33	76.83	140	4700	1.115	0.184		1523	20	58	76.05	87.62	1140	4600	8.151	2.096		138	2	47	31.59	3.64	920	4146	26.409	3.596		387	5	23	72.67	38.22	440	4697	20.163	1.199
545	6	91	112.45	23.595	1780	4799	103.693	11.59		191	20	9	57.46	76.83	160	4071	1.245	0.291		1524	20	59	77.09	87.1	1160	4309	9.314	3.258		139	2	48	31.98	3.64	940	4215	26.799	3.216		388	5	24	74.62	38.22	460	4397	22.113	0.822
546	6	93	112.97	23.595	1800	4841	104.213	12.07		192	20	10	57.59	76.7	180	4836	1.429	0.39		1525	20	60	76.57	87.1	1180	4036	9.834	2.812		140	2	49	32.24	3.9	960	4646	27.167	3.043		389	5	25	74.88	39.91	480	5267	23.823	1.768
547	7	1	95.16	82.355	0	4700	0	0		193	20	11	59.8	76.7	200	4029	3.639	2.6		1526	20	61	76.57	87.1	1200	4182	9.834	2.812		141	2	50	32.24	4.03	980	4465	27.297	3.09		390	5	26	74.75	38.74	500	3813	25.001	0.946
548	7	2	89.96	77.415	20	4370	7.172	7.172		194	20	12	58.37	77.09	220	3762	5.121	1.233		1527	20	62	76.57	87.1	1220	4183	9.834	2.812		142	2	51	31.59	3.77	1000	4330	27.997	3.626		391	5	27	73.97	39.39	520	4999	26.016	0.919
549	7	3	90.48	77.415	40	4779	7.692	6.805		195	20	13	58.11	76.83	240	4397	5.489	0.919		1528	20	63	76.44	87.1	1240	3939	9.964	2.705		143	2	52	31.85	3.51	1020	4398	28.365	3.314		392	5	28	73.45	38.61	540	4998	26.953	0.411
550	7	4	91.78	76.245	60	4577	9.441	6.983		196	20	14	58.11	77.35	260	3690	6.009	1.118		1529	20	64	76.44	87.1	1260	3977	9.964	2.705		144	2	53	31.59	4.29	1040	4471	29.187	3.79		393	5	29	74.75	38.35	560	5032	28.279	0.919
551	7	5	90.48	78.715	80	4373	12.233	5.929		197	20	15	58.11	77.35	280	3875	6.009	1.118		1530	20	65	76.44	87.1	1280	4013	9.964	2.705		145	2	54	31.33	3.38	1060	4469	30.133	3.806		394	5	30	73.32	38.48	580	5026	29.715	0.52
552	7	6	90.74	80.795	100	4683	14.329	4.687		198	20	16	58.11	77.61	300	4510	6.269	1.287		1531	20	66	76.44	87.1	1300	4051	9.964	2.705		146	2	55	32.37	4.29	1080	4783	31.515	3.082		395	5	31	74.49	38.61	600	4860	30.892	0.663
553	7	7	92.3	87.295	120	4505	21.013	5.708		199	20	17	58.37	76.83	320	4875	7.091	1.177		1532	20	67	76.44	87.1	1320	3902	9.964	2.705		147	2	56	31.98	4.03	1100	4319	31.984	3.332		396	5	32	73.32	38.87	620	4666	32.091	0.65
554	7	8	90.74	83.135	140	4276	25.456	4.488		200	20	18	57.46	77.09	340	4668	8.037	0.469		1533	20	68	76.44	87.1	1340	3828	9.964	2.705		148	2	57	31.85	3.64	1120	4649	32.395	3.342		397	5	33	74.75	38.87	640	2850	33.521	0.99
555	7	9	90.74	85.605	160	4646	27.926	5.486		201	20	19	58.24	77.48	360	4178	8.909	1.3		1534	20	69	73.19	90.35	1360	4377	14.56	1.984		149	2	58	31.85	4.29	1140	4437	33.045	3.551		398	5	34	73.06	39	660	5089	35.216	0.937
556	7	10	90.74	83.395	180	4494	30.136	4.541		202	20	20	58.5	76.7	380	4643	9.732	1.3		1535	20	70	70.07	94.64	1380	5331	19.865	7.285		150	2	59	31.72	3.51	1160	4358	33.836	3.442		399	5	35	75.4	39	680	4169	37.556	1.644
557	7	11	90.87	86.385	200	4838	33.129	5.886		203	20	21	58.76	75.92	400	4768	10.554	1.744		1536	20	71	70.72	93.73	1400	5240	20.983	6.166		151	2	60	32.11	4.94	1180	4480	35.318	3.642		400	5	36	74.49	39.13	700	4964	38.475	0.919
558	7	12	90.74	84.435	220	4382	35.083	4.885		204	20	22	59.28	74.88	420	4901	11.717	2.764		1537	20	72	70.07	94.38	1420	5252	21.902	7.073		152	2	61	31.59	3.38	1200	4548	36.962	3.548		401	5	37	74.36	38.61	720	2618	39.011	0.536
559	7	13	91.26	86.515	240	4662	37.227	5.702		205	20	23	59.02	75.27	440	4793	12.185	2.315		1538	20	73	70.2	94.38	1440	5138	22.032	6.997		153	2	62	31.85	4.16	1220	4288	37.785	3.5		402	5	38	73.58	39.26	740	5015	40.026	0.822
560	7	14	91.39	85.995	260	4518	37.763	5.24		206	20	24	59.02	75.27	460	5164	12.185	2.315		1539	20	74	70.85	93.99	1460	4492	22.79	6.311		154	2	63	31.72	3.38	1240	4497	38.575	3.42		403	5	39	75.4	38.87	760	4599	41.888	1.608
561	7	15	91	83.785	280	3880	40.008	4.399		207	20	25	59.02	75.27	480	4941	12.185	2.315		1540	20	75	70.85	93.99	1480	4234	22.79	6.311		155	2	64	31.72	2.99	1260	4574	38.965	3.382		404	5	40	74.49	38.61	780	3676	42.834	0.663
562	7	16	91.52	82.615	300	3646	41.288	3.649		208	20	26	59.02	75.27	500	4793	12.185	2.315		1541	20	76	71.37	95.55	1500	4718	24.435	7.46		156	2	65	31.72	2.99	1280	4502	38.965	3.382		405	5	41	74.1	38.48	800	3092	43.245	0.26
563	7	17	91.26	83.135	320	4106	41.869	3.977		209	20	27	59.02	75.27	520	4979	12.185	2.315		1542	20	77	71.37	95.55	1520	4423	24.435	7.46		157	2	66	31.72	2.99	1300	4538	38.965	3.382		406	5	42	74.1	39	820	2769	43.765	0.581
564	7	18	91.52	85.215	340	4307	43.965	4.629		210	20	28	59.02	75.27	540	4867	12.185	2.315		1543	20	78	74.49	99.06	1540	2741	29.131	10.403		158	2	67	31.59	3.12	1320	4510	39.149	3.52		407	5	43	73.58	38.61	840	5087	44.415	0.291
565	7	19	91.26	83.135	360	4106	46.062	3.977		211	20	29	59.02	75.27	560	4941	12.185	2.315		1544	20	79	74.36	98.93	1560	2829	29.315	10.271		159	2	68	31.98	3.77	1340	4535	39.907	3.25		408	5	44	74.23	38.74	860	4374	45.078	0.469
566	7	20	91.78	87.165	380	4985	50.125	5.879		212	20	30	59.02	75.27	580	4941	12.185	2.315		1545	20	80	74.36	99.19	1580	3009	29.575	10.531		160	2	69	31.46	3.77	1360	4570	40.427	3.752		409	5	45	74.36	38.74	880	2419	45.208	0.581
567	7	21	91.65	83.655	400	4428	53.637	3.743		213	20	31	59.02	75.27	600	4755	12.185	2.315		1546	20	81	77.09	99.45	1600	5343	32.317	11.163		161	2	70	31.46	3.12	1380	4104	41.077	3.649		410	5	46	73.32	38.87	900	4846	46.256	0.65
568	7	22	91.13	87.035	420	4906	57.057	6.176		214	20	32	59.02	75.27	620	4755	12.185	2.315		1547	20	82	83.46	91.78	1620	4395	42.287	9.743		162	2	71	31.98	3.51	1400	4323	41.727	3.187		411	5	47	74.49	38.61	920	4967	47.455	0.663
569	7	23	90.87	81.315	440	4834	62.783	4.414		215	20	33	59.02	75.27	640	4904	12.185	2.315		1548	20	83	79.82	95.42	1640	5537	47.435	8.772		163	2	72	31.46	3.51	1420	4180	42.247	3.698		412	5	48	73.32	38.87	940	4739	48.653	0.65
570	7	24	92.69	82.485	460	4569	64.947	2.473		216	20	34	58.89	75.4	660	5004	12.369	2.132		1549	20	84	80.86	86.84	1660	4258	56.078	6.875		164	2	73	31.2	3.12	1440	4241	42.716	3.909		413	5	49	74.75	39.13	960	4821	50.107	1.118
571	7	25	91.39	82.225	480	4662	66.273	3.772		217	20	35	58.89	75.4	680	5187	12.369	2.132		1550	20	85	91.91	79.95	1680	3421	69.1	19.709		165	2	74	31.72	3.77	1460	4327	43.548	3.5		414	5	50	74.36	38.35	980	2939	50.979	0.536
572	7	26	92.3	82.225	500	4877	67.183	2.863		218	20	36	58.89	75.4	700	5298	12.369	2.132		1551	20	86	88.92	80.6	1700	3525	72.16	16.756		166	2	75	31.59	4.03	1480	3976	43.839	3.7		415	5	51	74.36	38.87	1000	5264	51.499	0.65
573	7	27	91.65	82.485	520	4911	67.883	3.512		219	20	37	58.89	75.4	720	5225	12.369	2.132		1552	20	87	89.05	80.47	1720	2410	72.344	16.932		167	2	76	31.2	2.99	1500	4241	44.95	3.902		416	5	52	73.45	38.61	1020	5140	52.445	0.411
574	7	28	92.82	82.615	540	4705	69.06	2.354		220	20	38	59.02	75.4	740	5123	12.499	2.237		1553	20	88	88.92	80.47	1740	2672	72.474	16.819		168	2	77	31.72	3.51	1520	4322	45.685	3.442		417	5	53	73.84	38.22	1040	2300	52.997	0.26
575	7	29	93.86	73.905	560	4332	77.832	8.549		221	20	39	59.02	75.27	760	5202	12.629	2.315		1554	20	89	88.92	80.47	1760	2710	72.474	16.819		169	2	78	31.59	2.73	1540	4259	46.476	3.512		418	5	54	73.84	38.22	1060	5093	52.997	0.26
576	7	30	93.21	73.775	580	4376	78.495	8.799		222	20	40	59.02	75.27	780	5388	12.629	2.315		1555	20	90	88.92	80.47	1780	2410	72.474	16.819		170	2	79	31.72	3.64	1560	4250	47.395	3.469		419	5	55	74.49	38.35	1080	2299	53.659	0.663
577	7	31	92.69	75.855	600	4829	80.639	6.953		223	20	41	59.54	75.14	800	4993	13.165	2.812		1556	21	1	95.42	52.585	0	4190	0	0		171	2	80	31.59	2.73	1580	4402	48.314	3.512		420	5	56	73.58	38.35	1100	3804	54.569	0.291
578	7	32	91.91	76.115	620	5527	81.461	7.036		224	20	42	59.15	75.14	820	4853	13.555	2.497		1557	21	2	95.42	52.585	20	4226	0	0		172	2	81	31.59	3.25	1600	4439	48.834	3.532		421	5	57	73.32	37.31	1120	3057	55.641	1.28
579	7	33	97.63	66.495	640	4474	92.653	16.051		225	20	43	58.76	75.53	840	5058	14.107	1.95		1558	21	3	94.9	52.715	40	4538	0.536	0.536		173	2	82	31.46	3.25	1620	4319	48.964	3.661		422	5	58	74.88	37.83	1140	3653	57.286	1.226
580	7	34	104.52	68.055	660	4708	99.717	17.091		226	20	44	58.89	75.01	860	5266	14.643	2.39		1559	21	4	95.03	52.715	60	4400	0.666	0.411		174	2	83	31.46	3.25	1640	4391	48.964	3.661		423	5	59	73.32	37.7	1160	2438	58.851	0.937
581	7	35	106.6	68.185	680	4656	101.801	18.212		227	20	45	58.89	75.01	880	5378	14.643	2.39		1560	21	5	95.16	53.235	80	4127	1.202	0.7		175	2	84	31.46	2.86	1660	4432	49.354	3.64		424	5	60	73.45	37.31	1180	5101	59.262	1.233
582	7	36	104	67.665	700	4417	104.453	17.145		228	20	46	58.89	75.14	900	5267	14.773	2.3		1561	21	6	95.16	53.235	100	4378	1.202	0.7		176	2	85	31.72	2.99	1680	4466	49.645	3.382		425	5	61	74.23	37.05	1200	4916	60.085	1.482
583	7	37	101.01	66.365	720	4389	107.713	17.027		229	20	47	58.89	74.75	920	5488	15.163	2.58		1562	21	7	94.9	53.755	120	4273	1.783	1.28		177	2	86	31.59	2.99	1700	4294	49.775	3.512		426	5	62	73.71	38.48	1220	2751	61.606	0.13
584	7	38	104	67.795	740	4746	111.028	17.033		230	20	48	58.89	75.01	940	5340	15.423	2.39		1563	21	8	95.29	53.105	140	4060	2.541	0.536		178	2	87	31.72	2.99	1720	4466	49.905	3.382		427	5	63	74.36	37.83	1240	4978	62.525	0.832
585	7	39	104.52	67.925	760	5079	111.564	17.2		231	20	49	59.15	74.75	960	5189	15.79	2.758		1564	21	9	95.16	53.235	160	4343	2.725	0.7		179	2	88	31.59	2.99	1740	4258	50.035	3.512		428	5	64	74.1	39.52	1260	5100	64.235	1.072
586	7	40	103.74	67.925	780	5144	112.344	16.788		232	20	50	59.15	74.75	980	5265	15.79	2.758		1565	21	10	95.03	53.235	180	4328	2.855	0.758		180	2	89	31.59	2.99	1760	4438	50.035	3.512		429	5	65	72.67	38.35	1280	5267	66.083	1.177
587	7	41	103.74	67.665	800	3809	112.604	17.012		233	20	51	59.41	74.75	1000	4808	16.05	2.947		1566	21	11	95.16	52.975	200	4338	3.146	0.469		181	2	90	31.59	2.99	1780	4366	50.035	3.512		430	5	66	74.49	38.35	1300	2313	67.903	0.663
588	7	42	102.31	66.885	820	3908	114.232	17.042		234	20	52	59.28	74.75	1020	5128	16.18	2.851		1567	21	12	95.03	53.105	220	4581	3.33	0.65		182	2	93	31.72	3.12	1800	4399	50.219	3.39		431	5	67	73.71	38.61	1320	5087	68.725	0.184
589	7	43	104.13	67.015	840	2810	116.057	17.77		235	20	53	59.15	74.75	1040	5189	16.31	2.758		1568	21	13	95.03	53.105	240	4724	3.33	0.65		183	3	1	35.49	0.26	260	4210	0	0		432	5	68	73.71	38.48	1340	5159	68.855	0.13
590	7	44	104.26	67.925	860	5136	116.976	17.06		236	20	54	58.89	74.49	1060	4525	16.678	2.782		1569	21	14	95.03	52.845	260	4868	3.59	0.469		184	3	2	35.49	0.78	280	4683	0.52	0.52		433	5	69	74.49	38.35	1360	3246	69.646	0.663
591	7	45	104	67.665	880	3452	117.344	17.145		237	20	55	59.41	75.14	1080	4697	17.51	2.705		1570	21	15	94.77	53.755	280	5097	4.536	1.338		185	3	3	37.57	1.95	300	3997	2.906	2.68		434	5	70	73.84	38.48	1380	4090	70.309	0
592	7	46	103.87	67.275	920	2399	117.755	17.415		238	20	56	59.15	74.49	1100	4858	18.211	2.947		1571	21	16	95.03	53.235	300	4186	5.118	0.758		186	3	4	35.1	5.2	320	4283	6.989	4.955		435	5	71	73.84	38.74	1400	2624	70.569	0.26
593	7	47	103.87	67.275	940	3817	117.755	17.415		239	20	57	59.02	74.49	1120	4829	18.341	2.863		1572	21	17	95.03	53.625	320	4435	5.508	1.111		187	3	5	35.49	6.24	340	4684	8.099	5.98		436	5	72	73.84	38.35	1420	4234	70.959	0.13
594	7	48	103.87	67.275	960	3707	117.755	17.415		240	20	58	58.76	74.62	1140	4467	18.631	2.6		1573	21	18	95.42	52.975	340	4154	6.266	0.39		188	3	6	35.88	5.2	360	4649	9.21	4.955		437	5	73	73.84	38.74	1440	2513	71.349	0.26
595	7	49	102.05	68.575	980	4565	119.992	15.407		241	20	59	58.76	74.36	1160	4467	18.891	2.812		1574	21	19	95.42	52.975	360	4369	6.266	0.39		189	3	7	39	6.5	380	4286	12.59	7.159		438	5	74	72.8	38.87	1460	4808	72.397	1.111
596	7	50	101.66	70.135	1000	4894	121.6	13.841		242	20	60	58.76	74.36	1180	4689	18.891	2.812		1575	21	20	95.16	53.365	380	4338	6.734	0.822		190	3	8	37.44	6.24	400	4528	14.172	6.29		439	5	75	73.45	38.22	1480	4957	73.316	0.469
597	7	51	104	67.015	1020	3641	125.5	17.705		243	20	61	58.63	74.36	1200	4434	19.021	2.742		1576	21	21	95.29	53.235	400	4240	6.918	0.663		191	3	9	38.87	6.76	420	4000	15.693	7.326		440	5	76	74.36	38.09	1500	4580	74.235	0.65
598	7	52	102.7	68.705	1040	4992	127.632	15.594		244	20	62	58.63	74.36	1220	4582	19.021	2.742		1577	21	22	95.29	53.235	420	3988	6.918	0.663		192	3	10	38.09	5.98	440	4191	16.796	6.283		441	5	77	74.1	38.35	1520	2769	74.603	0.291
599	7	53	104.65	67.405	1060	3065	129.975	17.708		245	20	63	58.5	74.49	1240	4495	19.205	2.564		1578	21	23	95.29	53.365	440	4091	7.048	0.791		193	3	11	38.61	6.5	460	4037	17.532	6.977		442	5	78	73.45	38.87	1540	4386	75.435	0.552
600	7	54	102.31	68.835	1080	4873	132.718	15.294		246	20	64	58.5	74.62	1260	4459	19.335	2.453		1579	21	24	95.42	53.365	460	4047	7.178	0.78		194	3	12	38.74	6.63	480	4201	17.715	7.151		443	5	79	73.84	39	1560	2233	75.847	0.52
601	7	55	105.95	66.885	1100	4443	136.847	18.861		247	20	65	58.5	74.62	1280	4755	19.335	2.453		1580	21	25	95.42	53.365	480	4262	7.178	0.78		195	3	13	37.44	7.15	500	4061	19.116	7.161		444	5	80	73.84	39	1580	2833	75.847	0.52
602	7	61	105.82	66.495	1120	4830	137.258	19.11		248	20	66	58.5	74.62	1300	4681	19.335	2.453		1581	21	26	95.16	53.755	500	4415	7.647	1.199		196	3	14	39.39	7.28	520	4112	21.07	8.031		445	5	81	73.71	38.48	1600	2195	76.383	0.13
603	7	62	105.95	66.495	1140	4622	137.388	19.182		249	20	67	58.5	74.62	1320	4607	19.335	2.453		1582	21	27	95.16	53.365	520	4446	8.037	0.822		197	3	15	38.35	7.28	540	4312	22.11	7.58		446	5	82	74.1	38.74	1620	4311	76.851	0.368
604	7	63	106.73	66.235	1160	4801	138.211	19.842		250	20	68	58.5	74.62	1340	4421	19.335	2.453		1583	21	28	95.16	53.365	540	4158	8.037	0.822		198	3	16	39.26	6.89	560	4392	23.1	7.627		447	5	83	73.71	38.74	1640	4408	77.241	0.291
605	7	64	106.86	66.235	1180	4808	138.341	19.918		251	20	69	58.24	74.62	1360	4775	19.595	2.326		1584	21	29	94.77	53.105	560	4201	8.506	0.832		199	3	17	39.52	6.63	580	4193	23.468	7.538		448	5	84	75.4	38.61	1660	3165	78.936	1.565
606	7	65	106.86	66.625	1200	4440	138.731	19.604		252	20	70	58.5	75.01	1380	4537	20.064	2.132		1585	21	30	94.38	54.145	580	4680	9.616	1.875		200	3	18	39.26	6.89	600	4357	23.835	7.627		449	5	85	75.01	39	1680	3957	79.488	1.28
607	7	66	106.86	66.885	1220	4631	138.991	19.396		253	20	71	58.5	74.88	1400	4940	20.194	2.237		1586	21	31	94.51	53.625	600	4575	10.152	1.382		201	3	19	38.74	6.89	620	4559	24.355	7.384		450	5	86	74.62	38.61	1700	3247	80.039	0.791
608	7	67	106.6	67.015	1240	4771	139.281	19.136		254	20	72	58.5	74.88	1420	4940	20.194	2.237		1587	21	32	94.51	53.625	620	4502	10.152	1.382		202	3	20	38.22	6.37	640	4641	25.091	6.692		451	5	87	73.97	38.09	1720	2119	80.872	0.411
609	7	68	106.47	67.145	1260	4382	139.465	18.954		255	20	73	58.5	74.88	1440	5014	20.194	2.237		1588	21	33	94.51	53.625	640	4609	10.152	1.382		203	3	21	37.7	5.85	660	4249	25.826	6.011		452	5	88	73.97	38.74	1740	2987	81.522	0.291
610	7	69	106.47	67.145	1280	4865	139.465	18.954		256	20	74	58.5	74.88	1460	4347	20.194	2.237		1589	21	34	94.51	53.625	660	4288	10.152	1.382		204	3	22	37.05	5.72	680	4437	26.489	5.678		453	5	89	74.1	37.96	1760	2408	82.312	0.581
611	7	70	106.47	66.755	1300	4197	139.855	19.269		257	20	75	58.5	74.88	1480	4681	20.194	2.237		1590	21	35	94.77	53.365	680	4522	10.52	1.015		205	3	23	37.05	5.33	700	4330	26.879	5.305		454	5	90	73.32	37.96	1780	2874	83.092	0.735
612	7	71	106.6	66.625	1320	4804	140.039	19.45		258	20	76	58.5	74.88	1500	4829	20.194	2.237		1591	21	36	94.9	52.975	700	4097	10.931	0.65		206	3	24	36.92	5.85	720	4379	27.415	5.77		455	5	93	73.71	38.35	1800	3284	83.644	0.184
613	7	72	106.21	66.625	1340	4508	140.429	19.223		259	20	77	58.5	75.01	1520	4870	20.324	2.132		1592	21	37	94.64	53.495	720	4419	11.513	1.199		207	3	25	38.48	5.85	740	4612	28.975	6.339		456	6	1	119.21	94.38	0	3647	0	0
614	7	73	106.34	66.625	1360	4631	140.559	19.298		260	20	78	59.15	75.66	1540	4263	21.243	2.21		1593	21	38	94.77	52.455	740	4092	12.561	0.663		208	3	26	38.48	6.24	760	4216	29.365	6.686		457	6	2	118.69	94.38	20	4765	0.52	0.52
615	7	74	107.77	67.145	1380	4681	142.081	19.757		261	20	79	58.37	75.53	1560	5210	22.034	1.655		1594	21	39	94.77	53.235	760	4344	13.341	0.919		209	3	27	38.48	6.5	780	4576	29.625	6.919		458	6	3	118.95	94.25	40	3322	0.811	0.291
616	7	75	106.99	66.885	1400	4448	142.903	19.475		262	20	80	58.76	75.53	1580	4208	22.424	1.95		1595	21	40	94.9	52.975	780	4278	13.631	0.65		210	3	28	37.57	6.11	800	4393	30.615	6.209		459	6	4	118.82	94.25	60	3562	0.941	0.411
617	7	76	105.69	66.495	1420	5103	144.26	19.037		263	20	81	58.76	75.53	1600	4763	22.424	1.95		1596	21	41	94.9	52.975	800	5069	13.631	0.65		211	3	29	38.61	6.63	820	4287	31.778	7.093		460	6	5	119.08	94.25	80	2910	1.201	0.184
618	7	77	104.78	66.755	1440	4882	145.206	18.328		264	20	82	58.76	75.53	1620	4356	22.424	1.95		1597	21	42	94.9	52.975	820	5428	13.631	0.65		212	3	30	38.74	6.76	840	4596	31.962	7.267		461	6	6	119.08	94.25	100	2724	1.201	0.184
619	7	78	104.52	66.885	1460	4857	145.497	18.081		265	20	83	58.76	75.53	1640	4541	22.424	1.95		1598	21	43	94.9	52.975	840	5465	13.631	0.65		213	3	31	38.87	6.5	860	4325	32.252	7.097		462	6	7	119.47	94.25	120	2883	1.591	0.291
620	7	79	104	66.755	1480	4708	146.033	17.931		266	20	84	58.76	75.53	1660	4874	22.424	1.95		1599	21	44	95.16	52.715	860	5207	13.999	0.291		214	3	32	39.13	6.89	880	4474	32.721	7.563		463	6	8	119.08	94.12	140	2683	2.002	0.291
[truncated: 5,269 more rows]

## Sheet: S2AFig
Strain	#1	#2	#3	#4	#5	#6
C6706	40.5385	36.93	36.34
5-G5	41.674	36.1286	35.575
3-D7	39.2917	39.6679	37.9057	36.5341	40.8769	38.3589
[truncated: 12 more rows]

## Sheet: S3EFig
Strain	ABX		00:00:00	00:15:00	00:30:00	00:45:00	01:00:00	01:15:00	01:30:00	01:45:00	02:00:00	02:15:00	02:30:00	02:45:00	03:00:00	03:15:00	03:30:00	03:45:00	04:00:00	04:15:00	04:30:00	04:45:00	05:00:00	05:15:00	05:30:00	05:45:00	06:00:00	06:15:00	06:30:00	06:45:00	07:00:00	07:15:00	07:30:00	07:45:00	08:00:00	08:15:00	08:30:00	08:45:00	09:00:00	09:15:00	09:30:00	09:45:00	10:00:00	10:15:00	10:30:00	10:45:00	11:00:00	11:15:00	11:30:00
[truncated: 54 more rows]
[truncated: 2 more columns]

[truncated: 2 more sheets: S4BFIg, S5Fig (Fig3A)]
